# Supplementary material for: Adeninium 3-carboxy­anilinium bis­(perchlorate) trihydrate
Source: Acta Crystallogr Sect E Struct Rep Online. 2009 Sep 5;65(Pt 10):o2303–4. doi: 10.1107/S1600536809034199 (PMC2970376; doi:10.1107/S1600536809034199)
Supplement: Supplementary file 1 [file e-65-o2303-sup1.cif]

##############################################################################
###                                                                        ###
###        Electronic paper (Acta Crystallographica Section E)             ###
###                                                                        ###
##############################################################################
#                                                                            #
# This CIF contains the data in a paper accepted for publication in Acta     #
# Crystallographica Section E. It conforms to the requirements of Notes      #
# for Authors for Section E, and has been peer reviewed under the auspices   #
# of the IUCr Commission on Journals.                                        #
#                                                                            #
# Full details of the Crystallographic Information File format               #
# are given in the paper "The Crystallographic Information File (CIF):       #
# a New Standard Archive File for Crystallography" by S. R. Hall, F. H.      #
# Allen and I. D. Brown [Acta Cryst. (1991), A47, 655-685].                  #
#                                                                            #
# The current version of the core CIF dictionary is obtainable from          #
# ftp://ftp.iucr.org/pub/cif_core.dic. The current version number is 2.4.    #
#                                                                            #
# Software is freely available for graphical display of the structure(s) in  #
# this CIF.  For information consult the CIF home page http://www.iucr.org/  #
# cif/home.html                                                              #
#                                                                            #
# This file may be used for bona fide research purposes within the           #
# scientific community so long as proper attribution is given to the journal # 
# article from which it was obtained.                                        #
#                                                                            #
##############################################################################
                                             
data_global
_audit_creation_method     'WinGX routine-INITIALISE'
_journal_date_recd_electronic     2009-08-25
_journal_date_accepted     2009-08-26
_journal_name_full     'Acta Crystallographica, Section E'
_journal_year     2009
_journal_volume     65
_journal_issue     10
_journal_page_first     o2303
_journal_page_last     o2304
_journal_paper_category     QO
_journal_coeditor_code     AT2870
_publ_contact_author_name     'Lamia, Bendjeddou'
_publ_contact_author_address
;
Laboratoire de Chimie Mol\'eculaire, du Contr\^ole
de l'Environnement et des Mesures Physico-Chimiques
Facult\'e des Sciences Exactes,
D\'epartement de Chimie,
Universit\'e Mentouri de Constantine
25000 Constantine
Algeria
;
_publ_contact_author_email     'Lamiabendjeddou@yahoo.fr'
_publ_contact_author_fax     '(33) (0)3 83 40 64 92'
_publ_contact_author_phone     '(33) (0)3 83 68 48 76'
_publ_section_title
;
Adeninium 3-carboxyanilinium bis(perchlorate) trihydrate
;
loop_
    _publ_author_name
    _publ_author_address
    'Bendjeddou, Lamia'
;
Laboratoire de Chimie Mol\'eculaire,
du Contr\^ole de l'Environnement et des Mesures Physico-Chimiques
Facult\'e des Sciences Exactes,
D\'epartement de Chimie,
Universit\'e Mentouri de Constantine
25000 Constantine
Algeria
;
    'Cherouana, Aouatef'
;
Laboratoire de Chimie Mol\'eculaire,
du Contr\^ole de l'Environnement et des Mesures Physico-Chimiques
Facult\'e des Sciences Exactes,
D\'epartement de Chimie,
Universit\'e Mentouri de Constantine
25000 Constantine
Algeria
;
    'Hadjadj, Nasreddine'
;
Laboratoire de Chimie Mol\'eculaire,
du Contr\^ole de l'Environnement et des Mesures Physico-Chimiques
Facult\'e des Sciences Exactes,
D\'epartement de Chimie,
Universit\'e Mentouri de Constantine
25000 Constantine
Algeria
;
    'Dahaoui, Slimane'
;
Cristallographie, R\'esonance Magn\'etique et Mod\'elisation (CRM2),
Universit\'e Henri Poincar\'e, Nancy 1, Facult\'e des Sciences,
BP 70239, 54506 Vandoeuvre l\`es Nancy CEDEX, France
;
    'Lecomte, Claude'
;
Cristallographie, R\'esonance Magn\'etique et Mod\'elisation (CRM2),
Universit\'e Henri Poincar\'e, Nancy 1, Facult\'e des Sciences,
BP 70239, 54506 Vandoeuvre l\`es Nancy CEDEX, France
;
data_I
_chemical_name_systematic
;
Adeninium 3-carboxyanilinium bis(perchlorate) trihydrate
;
_chemical_name_common     ?
_chemical_formula_moiety     'C5 H6 N5 +, C7 H8 N O2 +, 2(Cl O4 -), 3(H2 O)'
_chemical_formula_sum     'C12 H20 Cl2 N6 O13'
_chemical_formula_structural     'C12 H20 Cl2 N6 O13'
_chemical_formula_iupac     'C5 H6 N5 +, C7 H8 N O2 +, 2Cl O4 -, 3H2 O'
_chemical_formula_weight     527.24
_symmetry_cell_setting     'triclinic'
_symmetry_space_group_name_H-M     'P -1'
_symmetry_space_group_name_Hall     '-P 1'
loop_
    _symmetry_equiv_pos_as_xyz
    'x, y, z'
    '-x, -y, -z'
_cell_length_a     8.95610(10)
_cell_length_b     10.5563(2)
_cell_length_c     11.7362(2)
_cell_angle_alpha     71.431(7)
_cell_angle_beta     85.800(5)
_cell_angle_gamma     78.192(4)
_cell_volume     1029.52(5)
_cell_formula_units_Z     2
_cell_measurement_reflns_used     55756
_cell_measurement_theta_min     0.999
_cell_measurement_theta_max     31.59
_cell_measurement_temperature     120
_exptl_crystal_description     ' needle'
_exptl_crystal_colour     ' brown'
_exptl_crystal_size_max     0.161
_exptl_crystal_size_mid     0.1
_exptl_crystal_size_min     0.08
_exptl_crystal_density_diffrn     1.701
_exptl_crystal_density_method     'not measured'
_exptl_crystal_F_000     544
_exptl_absorpt_coefficient_mu     0.398
_exptl_absorpt_correction_type     none
_diffrn_ambient_temperature     120
_diffrn_radiation_type     MoK\a
_diffrn_radiation_wavelength     0.71073
_diffrn_radiation_source     'fine-focus sealed tube'
_diffrn_radiation_monochromator     graphite
_diffrn_measurement_device_type     'Nonius KappaCCD'
_diffrn_measurement_method     \w
_diffrn_detector_area_resol_mean     ?
_diffrn_reflns_number     55756
_diffrn_reflns_av_R_equivalents     0.0280
_diffrn_reflns_av_sigmaI/netI     0.0252
_diffrn_reflns_theta_min     2.80
_diffrn_reflns_theta_max     31.59
_diffrn_reflns_theta_full     31.59
_diffrn_measured_fraction_theta_max     0.999
_diffrn_measured_fraction_theta_full     0.999
_diffrn_reflns_limit_h_min     0
_diffrn_reflns_limit_h_max     13
_diffrn_reflns_limit_k_min     -14
_diffrn_reflns_limit_k_max     15
_diffrn_reflns_limit_l_min     -17
_diffrn_reflns_limit_l_max     17
_reflns_number_total     6914
_reflns_number_gt     5822
_reflns_threshold_expression     I>2\s(I)
_refine_ls_structure_factor_coef     Fsqd
_refine_ls_matrix_type     full
_refine_ls_R_factor_all     0.0402
_refine_ls_R_factor_gt     0.032
_refine_ls_wR_factor_gt     0.0935
_refine_ls_wR_factor_ref     0.0976
_refine_ls_goodness_of_fit_ref     0.971
_refine_ls_restrained_S_all     0.971
_refine_ls_number_reflns     6914
_refine_ls_number_parameters     316
_refine_ls_number_restraints     9
_refine_ls_hydrogen_treatment     'mixed'
_refine_ls_weighting_scheme     calc
_refine_ls_weighting_details
          'calc w=1/[\s^2^(Fo^2^)+(0.0626P)^2^+0.328P] where P=(Fo^2^+2Fc^2^)/3'
_refine_ls_shift/su_max     0.001
_refine_ls_shift/su_mean     0.000
_refine_diff_density_max     0.704
_refine_diff_density_min     -0.636
_refine_ls_extinction_method     none
_refine_ls_extinction_coef     ?
loop_
    _atom_type_symbol
    _atom_type_description
    _atom_type_scat_dispersion_real
    _atom_type_scat_dispersion_imag
    _atom_type_scat_source
    C C 0.0033 0.0016 'International Tables Vol C Tables 4.2.6.8 and 6.1.1.4'
    H H 0 0 'International Tables Vol C Tables 4.2.6.8 and 6.1.1.4'
    N N 0.0061 0.0033 'International Tables Vol C Tables 4.2.6.8 and 6.1.1.4'
    O O 0.0106 0.006 'International Tables Vol C Tables 4.2.6.8 and 6.1.1.4'
    Cl Cl 0.1484 0.1585 'International Tables Vol C Tables 4.2.6.8 and 6.1.1.4'
_computing_data_collection     '<i>CAD-4 Software</i> (Enraf--Nonius, 1989)'
_computing_cell_refinement     'DENZO and SCALEPACK (Otwinowski & Minor, 1997)'
_computing_data_reduction     'DENZO and SCALEPACK (Otwinowski & Minor, 1997)'
_computing_structure_solution     'SIR92 (Altomare <i>et al.</i>,  1993)'
_computing_structure_refinement     'SHELXL97 (Sheldrick, 2008)'
_computing_molecular_graphics     'ORTEP-3 (Farrugia, 1997)'
_computing_publication_material
;
WinGX (Farrugia, 1999), PARST97 (Nardelli, 1995), Mercury
(Macrae
<i>et al.</i>, 2006) and POVRay (Persistence of Vision Team,
2004)
;
loop_
    _atom_site_type_symbol
    _atom_site_label
    _atom_site_fract_x
    _atom_site_fract_y
    _atom_site_fract_z
    _atom_site_U_iso_or_equiv
    _atom_site_adp_type
    _atom_site_calc_flag
    _atom_site_refinement_flags
    _atom_site_occupancy
    _atom_site_disorder_assembly
    _atom_site_disorder_group
    Cl Cl2 0.19523(3) 0.56122(3) 0.55586(2) 0.01535(6) Uani d . 1 . .
    Cl Cl1 0.26532(3) 0.01925(3) 0.32829(3) 0.01919(7) Uani d . 1 . .
    O O4 0.18456(11) -0.09092(10) 0.38018(9) 0.02546(19) Uani d . 1 . .
    O O8 0.32466(10) 0.59734(10) 0.59496(9) 0.02321(18) Uani d . 1 . .
    O O2 0.15769(12) 0.14560(10) 0.28846(11) 0.0331(2) Uani d . 1 . .
    O O5 0.16150(11) 0.43814(9) 0.64068(9) 0.0262(2) Uani d . 1 . .
    O O6 0.22752(11) 0.54327(10) 0.43911(8) 0.0256(2) Uani d . 1 . .
    O O1W 0.84304(11) 0.11571(10) 0.36340(9) 0.02322(18) Uani d D 1 . .
    H H11W 0.9191(16) 0.1428(19) 0.3222(14) 0.035 Uiso d D 1 . .
    H H21W 0.848(2) 0.1307(19) 0.4293(11) 0.035 Uiso d D 1 . .
    O O2M -0.17505(10) 0.23783(10) 1.07286(8) 0.02331(18) Uani d . 1 . .
    O O3 0.36504(13) 0.02378(12) 0.41750(10) 0.0337(2) Uani d . 1 . .
    O O3W 0.46761(11) 0.68985(11) 0.31943(9) 0.02467(19) Uani d D 1 . .
    H H23W 0.4054(18) 0.6368(16) 0.3575(16) 0.037 Uiso d D 1 . .
    H H13W 0.4085(18) 0.7627(12) 0.2763(15) 0.037 Uiso d D 1 . .
    O O2W 0.41376(10) 0.23763(9) 0.51016(8) 0.01987(17) Uani d D 1 . .
    H H22W 0.4707(17) 0.1627(12) 0.5132(16) 0.03 Uiso d D 1 . .
    H H12W 0.4495(19) 0.2689(16) 0.5578(14) 0.03 Uiso d D 1 . .
    O O7 0.06388(10) 0.66963(9) 0.54746(8) 0.02176(18) Uani d . 1 . .
    O O1M -0.27521(10) 0.26982(10) 0.89398(8) 0.02123(18) Uani d . 1 . .
    H H1M -0.3543 0.2954 0.9269 0.032 Uiso calc R 1 . .
    O O1 0.35415(12) -0.00416(13) 0.22739(10) 0.0358(3) Uani d . 1 . .
    N N3A 0.11767(11) 0.45851(10) 0.13693(9) 0.01576(17) Uani d . 1 . .
    N N9A 0.19753(11) 0.44133(10) -0.06160(8) 0.01525(17) Uani d . 1 . .
    H H9A 0.1122 0.4736 -0.0989 0.018 Uiso calc R 1 . .
    N N1A 0.32637(11) 0.37745(10) 0.27036(8) 0.01595(18) Uani d . 1 . .
    H H1A 0.355 0.3641 0.3423 0.019 Uiso calc R 1 . .
    N N7A 0.44549(11) 0.35292(10) -0.02915(9) 0.01645(18) Uani d . 1 . .
    N N1 0.15132(11) 0.14796(10) 0.62650(9) 0.01761(18) Uani d . 1 . .
    H H3N 0.0719 0.2065 0.5864 0.026 Uiso calc R 1 . .
    H H1N 0.1521 0.0656 0.6211 0.026 Uiso calc R 1 . .
    H H2N 0.2373 0.1751 0.5951 0.026 Uiso calc R 1 . .
    N N6A 0.57570(11) 0.29041(11) 0.22322(9) 0.0204(2) Uani d . 1 . .
    H H61 0.6025 0.2766 0.2957 0.024 Uiso calc R 1 . .
    H H62 0.642 0.2695 0.1721 0.024 Uiso calc R 1 . .
    C C4A 0.22236(12) 0.42565(11) 0.05563(10) 0.01409(19) Uani d . 1 . .
    C C2M -0.01192(12) 0.18475(11) 0.91804(10) 0.01548(19) Uani d . 1 . .
    C C6M 0.25407(13) 0.08172(13) 0.94549(11) 0.0204(2) Uani d . 1 . .
    H H6M 0.3389 0.0453 0.9949 0.025 Uiso calc R 1 . .
    C C5M 0.26698(13) 0.08683(12) 0.82521(11) 0.0194(2) Uani d . 1 . .
    H H5M 0.3596 0.0535 0.7939 0.023 Uiso calc R 1 . .
    C C5A 0.37585(12) 0.37129(11) 0.07482(10) 0.01494(19) Uani d . 1 . .
    C C1M -0.16129(13) 0.23298(12) 0.96985(10) 0.0169(2) Uani d . 1 . .
    C C4M 0.13915(13) 0.14247(11) 0.75291(10) 0.01572(19) Uani d . 1 . .
    C C6A 0.43380(13) 0.34339(11) 0.19055(10) 0.0158(2) Uani d . 1 . .
    C C3M -0.00021(13) 0.19153(11) 0.79698(10) 0.01574(19) Uani d . 1 . .
    H H3M -0.0846 0.2284 0.7471 0.019 Uiso calc R 1 . .
    C C2A 0.17701(13) 0.43122(12) 0.24266(10) 0.0168(2) Uani d . 1 . .
    H H2A 0.1123 0.45 0.3034 0.02 Uiso calc R 1 . .
    C C7M 0.11526(13) 0.13073(12) 0.99212(11) 0.0182(2) Uani d . 1 . .
    H H7M 0.1073 0.1275 1.0724 0.022 Uiso calc R 1 . .
    C C8A 0.33410(13) 0.39600(12) -0.10839(10) 0.0164(2) Uani d . 1 . .
    H H8A 0.3475 0.3954 -0.1876 0.02 Uiso calc R 1 . .
loop_
    _atom_site_aniso_label
    _atom_site_aniso_U_11
    _atom_site_aniso_U_22
    _atom_site_aniso_U_33
    _atom_site_aniso_U_12
    _atom_site_aniso_U_13
    _atom_site_aniso_U_23
    Cl2 0.01578(12) 0.01495(12) 0.01556(12) -0.00305(9) -0.00132(8) -0.00477(9)
    Cl1 0.01813(12) 0.01781(13) 0.02080(13) -0.00179(9) -0.00226(9) -0.00546(10)
    O4 0.0315(5) 0.0199(4) 0.0263(5) -0.0088(4) -0.0028(4) -0.0060(4)
    O8 0.0197(4) 0.0283(5) 0.0253(4) -0.0077(3) -0.0044(3) -0.0105(4)
    O2 0.0240(5) 0.0175(4) 0.0522(7) 0.0008(4) -0.0025(4) -0.0057(4)
    O5 0.0276(5) 0.0169(4) 0.0291(5) -0.0063(3) -0.0021(4) 0.0013(3)
    O6 0.0291(5) 0.0330(5) 0.0210(4) -0.0087(4) 0.0028(4) -0.0161(4)
    O1W 0.0230(4) 0.0241(4) 0.0248(4) -0.0031(3) -0.0008(3) -0.0114(4)
    O2M 0.0197(4) 0.0324(5) 0.0181(4) -0.0018(4) 0.0001(3) -0.0103(4)
    O3 0.0338(5) 0.0363(6) 0.0382(6) -0.0078(4) -0.0126(4) -0.0182(5)
    O3W 0.0210(4) 0.0292(5) 0.0232(4) -0.0015(4) -0.0013(3) -0.0093(4)
    O2W 0.0203(4) 0.0218(4) 0.0183(4) -0.0027(3) -0.0025(3) -0.0077(3)
    O7 0.0185(4) 0.0191(4) 0.0241(4) 0.0018(3) -0.0016(3) -0.0047(3)
    O1M 0.0134(4) 0.0311(5) 0.0186(4) 0.0004(3) -0.0002(3) -0.0100(4)
    O1 0.0268(5) 0.0494(7) 0.0241(5) 0.0021(5) 0.0032(4) -0.0080(5)
    N3A 0.0147(4) 0.0177(4) 0.0152(4) -0.0025(3) 0.0004(3) -0.0061(3)
    N9A 0.0131(4) 0.0185(4) 0.0136(4) -0.0010(3) -0.0019(3) -0.0051(3)
    N1A 0.0154(4) 0.0217(5) 0.0120(4) -0.0044(3) -0.0003(3) -0.0065(3)
    N7A 0.0143(4) 0.0204(4) 0.0146(4) -0.0018(3) 0.0006(3) -0.0066(3)
    N1 0.0159(4) 0.0186(4) 0.0170(4) -0.0014(3) 0.0008(3) -0.0051(4)
    N6A 0.0153(4) 0.0295(5) 0.0152(4) -0.0007(4) -0.0030(3) -0.0069(4)
    C4A 0.0145(4) 0.0140(4) 0.0136(4) -0.0024(4) -0.0011(4) -0.0041(4)
    C2M 0.0147(5) 0.0150(5) 0.0164(5) -0.0032(4) 0.0001(4) -0.0044(4)
    C6M 0.0160(5) 0.0218(5) 0.0207(5) -0.0010(4) -0.0038(4) -0.0036(4)
    C5M 0.0149(5) 0.0196(5) 0.0213(5) -0.0011(4) -0.0001(4) -0.0044(4)
    C5A 0.0139(4) 0.0170(5) 0.0141(5) -0.0027(4) -0.0008(4) -0.0051(4)
    C1M 0.0162(5) 0.0166(5) 0.0176(5) -0.0028(4) -0.0005(4) -0.0047(4)
    C4M 0.0154(5) 0.0152(5) 0.0158(5) -0.0030(4) 0.0002(4) -0.0038(4)
    C6A 0.0161(5) 0.0167(5) 0.0149(5) -0.0038(4) 0.0004(4) -0.0050(4)
    C3M 0.0141(4) 0.0151(5) 0.0174(5) -0.0021(4) -0.0009(4) -0.0044(4)
    C2A 0.0152(5) 0.0194(5) 0.0162(5) -0.0034(4) 0.0005(4) -0.0064(4)
    C7M 0.0176(5) 0.0187(5) 0.0171(5) -0.0032(4) -0.0021(4) -0.0038(4)
    C8A 0.0161(5) 0.0188(5) 0.0143(5) -0.0023(4) 0.0002(4) -0.0059(4)
_geom_special_details
;
All e.s.d.'s (except the e.s.d. in the dihedral angle between two l.s. planes)
are estimated using the full covariance matrix. The cell e.s.d.'s are taken
into account individually in the estimation of e.s.d.'s in distances, angles
and torsion angles; correlations between e.s.d.'s in cell parameters are only
used when they are defined by crystal symmetry. An approximate (isotropic)
treatment of cell e.s.d.'s is used for estimating e.s.d.'s involving l.s.
planes.
;
loop_
    _geom_bond_atom_site_label_1
    _geom_bond_atom_site_label_2
    _geom_bond_site_symmetry_2
    _geom_bond_distance
    _geom_bond_publ_flag
    Cl2 O5 . 1.4363(9) ?
    Cl2 O8 . 1.4387(9) ?
    Cl2 O6 . 1.4429(9) ?
    Cl2 O7 . 1.4483(9) ?
    Cl1 O1 . 1.4367(11) ?
    Cl1 O2 . 1.4386(10) ?
    Cl1 O4 . 1.4405(10) ?
    Cl1 O3 . 1.4432(10) ?
    O1W H11W . 0.851(9) ?
    O1W H21W . 0.843(9) ?
    O2M C1M . 1.2225(14) ?
    O3W H23W . 0.869(9) ?
    O3W H13W . 0.868(9) ?
    O2W H22W . 0.840(9) ?
    O2W H12W . 0.843(9) ?
    O1M C1M . 1.3173(14) ?
    O1M H1M . 0.82 ?
    N3A C2A . 1.3082(14) ?
    N3A C4A . 1.3625(14) ?
    N9A C4A . 1.3618(14) ?
    N9A C8A . 1.3623(14) ?
    N9A H9A . 0.86 ?
    N1A C2A . 1.3612(14) ?
    N1A C6A . 1.3687(14) ?
    N1A H1A . 0.86 ?
    N7A C8A . 1.3220(14) ?
    N7A C5A . 1.3804(14) ?
    N1 C4M . 1.4630(15) ?
    N1 H3N . 0.89 ?
    N1 H1N . 0.89 ?
    N1 H2N . 0.89 ?
    N6A C6A . 1.3110(15) ?
    N6A H61 . 0.86 ?
    N6A H62 . 0.86 ?
    C4A C5A . 1.3819(15) ?
    C2M C7M . 1.3936(16) ?
    C2M C3M . 1.3969(16) ?
    C2M C1M . 1.4893(16) ?
    C6M C7M . 1.3894(17) ?
    C6M C5M . 1.3925(17) ?
    C6M H6M . 0.93 ?
    C5M C4M . 1.3876(16) ?
    C5M H5M . 0.93 ?
    C5A C6A . 1.4096(15) ?
    C4M C3M . 1.3802(15) ?
    C3M H3M . 0.93 ?
    C2A H2A . 0.93 ?
    C7M H7M . 0.93 ?
    C8A H8A . 0.93 ?
loop_
    _geom_angle_atom_site_label_1
    _geom_angle_atom_site_label_2
    _geom_angle_atom_site_label_3
    _geom_angle_site_symmetry_1
    _geom_angle_site_symmetry_3
    _geom_angle
    _geom_angle_publ_flag
    O5 Cl2 O8 . . 110.25(6) ?
    O5 Cl2 O6 . . 110.09(6) ?
    O8 Cl2 O6 . . 109.38(6) ?
    O5 Cl2 O7 . . 108.72(6) ?
    O8 Cl2 O7 . . 109.21(6) ?
    O6 Cl2 O7 . . 109.17(6) ?
    O1 Cl1 O2 . . 109.41(7) ?
    O1 Cl1 O4 . . 108.98(7) ?
    O2 Cl1 O4 . . 109.54(6) ?
    O1 Cl1 O3 . . 109.60(7) ?
    O2 Cl1 O3 . . 110.26(7) ?
    O4 Cl1 O3 . . 109.03(6) ?
    H11W O1W H21W . . 105.5(15) ?
    H23W O3W H13W . . 104.3(14) ?
    H22W O2W H12W . . 107.2(14) ?
    C1M O1M H1M . . 109.5 ?
    C2A N3A C4A . . 112.44(10) ?
    C4A N9A C8A . . 106.73(9) ?
    C4A N9A H9A . . 126.6 ?
    C8A N9A H9A . . 126.6 ?
    C2A N1A C6A . . 123.92(10) ?
    C2A N1A H1A . . 118 ?
    C6A N1A H1A . . 118 ?
    C8A N7A C5A . . 104.25(9) ?
    C4M N1 H3N . . 109.5 ?
    C4M N1 H1N . . 109.5 ?
    H3N N1 H1N . . 109.5 ?
    C4M N1 H2N . . 109.5 ?
    H3N N1 H2N . . 109.5 ?
    H1N N1 H2N . . 109.5 ?
    C6A N6A H61 . . 120 ?
    C6A N6A H62 . . 120 ?
    H61 N6A H62 . . 120 ?
    N9A C4A N3A . . 127.02(10) ?
    N9A C4A C5A . . 105.94(9) ?
    N3A C4A C5A . . 127.04(10) ?
    C7M C2M C3M . . 120.44(10) ?
    C7M C2M C1M . . 119.27(10) ?
    C3M C2M C1M . . 120.28(10) ?
    C7M C6M C5M . . 120.43(11) ?
    C7M C6M H6M . . 119.8 ?
    C5M C6M H6M . . 119.8 ?
    C4M C5M C6M . . 118.80(11) ?
    C4M C5M H5M . . 120.6 ?
    C6M C5M H5M . . 120.6 ?
    C4A C5A N7A . . 110.32(9) ?
    C4A C5A C6A . . 118.20(10) ?
    N7A C5A C6A . . 131.47(10) ?
    O2M C1M O1M . . 123.91(11) ?
    O2M C1M C2M . . 122.61(11) ?
    O1M C1M C2M . . 113.47(10) ?
    C3M C4M C5M . . 121.97(11) ?
    C3M C4M N1 . . 118.77(10) ?
    C5M C4M N1 . . 119.25(10) ?
    N6A C6A N1A . . 120.99(10) ?
    N6A C6A C5A . . 125.47(10) ?
    N1A C6A C5A . . 113.54(10) ?
    C4M C3M C2M . . 118.65(10) ?
    C4M C3M H3M . . 120.7 ?
    C2M C3M H3M . . 120.7 ?
    N3A C2A N1A . . 124.84(10) ?
    N3A C2A H2A . . 117.6 ?
    N1A C2A H2A . . 117.6 ?
    C6M C7M C2M . . 119.70(11) ?
    C6M C7M H7M . . 120.2 ?
    C2M C7M H7M . . 120.2 ?
    N7A C8A N9A . . 112.76(10) ?
    N7A C8A H8A . . 123.6 ?
    N9A C8A H8A . . 123.6 ?
loop_
    _geom_hbond_atom_site_label_D
    _geom_hbond_atom_site_label_H
    _geom_hbond_atom_site_label_A
    _geom_hbond_site_symmetry_A
    _geom_hbond_distance_DH
    _geom_hbond_distance_HA
    _geom_hbond_distance_DA
    _geom_hbond_angle_DHA
    _geom_hbond_publ_flag
    N1A H1A O2W . 0.8600 2.0300 2.8135(13) 151.00 yes
    N1A H1A O6 . 0.8600 2.5400 3.0145(14) 115.00 yes
    O1M H1M N7A 1_456 0.8200 1.8600 2.6676(14) 167.00 yes
    N1 H1N O1W 2_656 0.8900 1.8600 2.7381(15) 171.00 yes
    N1 H2N O2W . 0.8900 1.9200 2.8111(14) 174.00 yes
    N1 H3N O7 2_566 0.8900 2.0000 2.8539(14) 162.00 yes
    N9A H9A N3A 2_565 0.8600 2.0700 2.9013(14) 163.00 yes
    O3W H13W O1 1_565 0.868(15) 2.297(14) 3.0378(18) 143.5(13) yes
    O3W H13W O1M 2_566 0.868(15) 2.548(16) 3.0127(14) 114.5(11) yes
    O1W H21W O4 2_656 0.843(15) 2.149(13) 2.9329(14) 154.6(18) yes
    O1W H21W O7 2_666 0.843(15) 2.49(2) 3.0553(14) 124.9(14) yes
    O2W H22W O3 . 0.841(14) 2.466(15) 2.9164(16) 114.5(13) yes
    O2W H22W O3 2_656 0.841(14) 2.161(15) 2.9627(16) 159.3(16) yes
    O3W H23W O6 . 0.869(17) 2.062(17) 2.9199(14) 169.5(16) yes
    N6A H61 O1W . 0.8600 2.4600 2.9458(15) 116.00 yes
    N6A H61 O8 2_666 0.8600 2.3300 3.0126(15) 137.00 yes
    N6A H62 O2M 1_654 0.8600 1.9700 2.8187(14) 167.00 yes
    C2A H2A O6 . 0.9300 2.5000 3.0047(15) 115.00 yes
    C2A H2A O7 2_566 0.9300 2.4800 3.2166(15) 136.00 yes
    C5M H5M O1 2_656 0.9300 2.5200 3.3883(17) 156.00 yes
    C8A H8A O5 1_554 0.9300 2.5800 3.2881(15) 133.00 yes
    C8A H8A O3W 2_665 0.9300 2.4200 3.1994(16) 142.00 yes
