# Supplementary material for: Adeninium 3-carboxy­anilinium bis­(perchlorate) trihydrate
Source: Acta Crystallogr Sect E Struct Rep Online. 2009 Sep 5;65(Pt 10):o2303–4. doi: 10.1107/S1600536809034199 (PMC2970376; doi:10.1107/S1600536809034199)
Supplement: Supplementary file 2 [file e-65-o2303-Isup2.hkl]

#
# h,k,l, Fc-squared, Fo-squared, sigma(Fo-squared) and status flag
#
data_I
_shelx_title ' aabdad in P -1'
_shelx_refln_list_code          4
_shelx_F_calc_maximum      129.62
_exptl_crystal_F_000       544.00
_reflns_d_resolution_high  0.6784
 
loop_
 _symmetry_equiv_pos_as_xyz
 'x, y, z'
 '-x, -y, -z'
 
_cell_length_a     8.9561
_cell_length_b    10.5563
_cell_length_c    11.7362
_cell_angle_alpha  71.431
_cell_angle_beta   85.800
_cell_angle_gamma  78.192
 
_shelx_F_squared_multiplier     1.000
 
loop_
 _refln_index_h
 _refln_index_k
 _refln_index_l
 _refln_F_squared_calc
 _refln_F_squared_meas
 _refln_F_squared_sigma
 _refln_observed_status
   2   0   0    13218.84    11934.92    401.82 o
   3   0   0     3958.32     3875.18     45.90 o
   4   0   0      624.02      607.33      7.49 o
   5   0   0     1467.90     1523.94     17.23 o
   6   0   0      654.40      671.59      8.16 o
   7   0   0      341.74      340.65      4.93 o
   8   0   0       62.97       61.62      2.18 o
   9   0   0       32.56       35.59      2.41 o
  10   0   0       86.06       84.91      3.61 o
  11   0   0      315.87      317.36      6.66 o
  12   0   0       80.07       85.06      5.23 o
 -12   1   0       51.67       47.55      4.70 o
 -11   1   0       16.13       12.60      3.84 o
 -10   1   0       60.18       59.18      3.84 o
  -9   1   0      178.88      177.68      4.36 o
  -8   1   0     1378.58     1393.40     20.54 o
  -7   1   0       89.59       94.05      2.18 o
  -6   1   0      519.95      475.29      6.36 o
  -5   1   0     1135.90     1178.89     14.03 o
  -4   1   0        1.03        5.34      0.71 o
  -3   1   0     2301.88     2351.50     29.08 o
  -2   1   0      656.74      718.16      8.01 o
  -1   1   0      528.98      439.51      4.89 o
   1   1   0       11.27        2.14      0.19 o
   2   1   0      288.15      315.14      3.27 o
   3   1   0      228.14      182.23      2.29 o
   4   1   0       10.12        6.70      0.34 o
   5   1   0       68.09       50.34      1.05 o
   6   1   0        3.99        3.54      0.56 o
   7   1   0     2348.79     2324.34     30.36 o
   8   1   0     1576.02     1556.48     21.26 o
   9   1   0      976.98      961.64     13.96 o
  10   1   0      955.11      978.60     14.67 o
  11   1   0      180.20      194.64      5.04 o
  12   1   0      121.16      117.75      6.24 o
  13   1   0       10.39        8.84      5.19 o
 -12   2   0       64.59       60.68      5.27 o
 -11   2   0       64.36       73.21      4.97 o
 -10   2   0       30.73       31.94      3.31 o
  -9   2   0       21.19       23.17      3.12 o
  -8   2   0      156.27      141.83      3.99 o
  -7   2   0     1431.42     1385.42     18.06 o
  -6   2   0       34.21       23.78      1.50 o
  -5   2   0      371.73      390.61      5.76 o
  -4   2   0      381.75      396.17      5.87 o
  -3   2   0      190.14      155.03      2.11 o
  -2   2   0     7084.06     6828.45     74.34 o
  -1   2   0     1080.50      960.85     10.53 o
   0   2   0     1571.56     1555.32     17.31 o
   1   2   0       25.48       36.42      0.71 o
   2   2   0    16800.72    15377.58    385.98 o
   3   2   0      142.55      144.38      1.81 o
   4   2   0      132.01      188.02      2.60 o
   5   2   0      383.16      365.02      5.12 o
   6   2   0      160.90      172.98      3.12 o
   7   2   0      226.41      235.76      3.95 o
   8   2   0       34.81       34.87      1.81 o
   9   2   0        7.96        9.33      2.03 o
  10   2   0       30.70       27.65      2.45 o
  11   2   0       43.49       36.91      3.16 o
  12   2   0       19.34       17.53      3.57 o
  13   2   0      117.58      108.57      7.07 o
 -12   3   0       15.95       18.62      4.25 o
 -11   3   0        2.03        0.75      3.42 o
 -10   3   0      450.36      438.95      9.97 o
  -9   3   0      209.93      195.55      5.72 o
  -8   3   0       61.85       69.63      3.12 o
  -7   3   0      351.81      337.94      5.83 o
  -6   3   0     2768.90     2808.32     39.73 o
  -5   3   0      626.26      695.40     11.93 o
  -4   3   0      540.07      493.80      7.82 o
  -3   3   0     4998.22     5109.90     68.05 o
  -2   3   0      287.16      370.78      5.57 o
  -1   3   0     1616.88     1592.71     18.55 o
   0   3   0       98.35       86.26      1.50 o
   2   3   0      117.51      103.00      1.66 o
   3   3   0     5881.76     5823.28     72.38 o
   4   3   0       31.11       31.34      0.79 o
   5   3   0      593.55      638.93      8.13 o
   6   3   0       61.74       73.10      1.88 o
   7   3   0        2.48        2.07      1.05 o
   8   3   0      255.79      251.53      4.36 o
   9   3   0      692.32      688.86     10.95 o
  10   3   0       77.70       75.39      3.57 o
  11   3   0      354.22      339.74      7.41 o
  12   3   0       18.18       19.75      4.48 o
  13   3   0       82.46       82.16      5.83 o
 -11   4   0      152.74      154.32      8.39 o
 -10   4   0        8.14        8.80      3.91 o
  -9   4   0      129.48      127.27      4.97 o
  -8   4   0       53.20       45.52      2.86 o
  -7   4   0       20.10       19.30      1.99 o
  -6   4   0      135.96      129.30      3.39 o
  -5   4   0      456.90      419.01      7.45 o
  -4   4   0      903.34      945.61     13.02 o
  -3   4   0      350.24      353.55      5.12 o
  -2   4   0     1670.87     1752.07     22.53 o
  -1   4   0      506.31      533.15      6.81 o
   0   4   0      148.07      205.18      3.16 o
   1   4   0      307.72      278.09      3.99 o
   2   4   0      593.97      782.00     10.98 o
   3   4   0     3771.66     3639.15     49.73 o
   4   4   0      205.49      179.71      2.41 o
   5   4   0       75.02       79.26      1.43 o
   6   4   0     1683.87     1633.68     21.07 o
   7   4   0       48.81       46.50      1.69 o
   8   4   0      249.75      231.51      4.14 o
   9   4   0      135.91      128.28      4.06 o
  10   4   0       37.47       37.09      2.90 o
  11   4   0       64.48       66.78      3.87 o
  12   4   0      128.34      134.68      5.72 o
  13   4   0      118.63      113.76      6.70 o
 -11   5   0       20.93       25.43      5.79 o
 -10   5   0        1.10        2.82      4.21 o
  -9   5   0      122.52      128.66      6.43 o
  -8   5   0       18.23       17.34      3.46 o
  -7   5   0      547.62      519.49     12.15 o
  -6   5   0      278.03      241.74      5.91 o
  -5   5   0      834.94      798.25     12.75 o
  -4   5   0      654.31      687.20     10.27 o
  -3   5   0     1342.24     1384.52     19.49 o
  -2   5   0      926.55      924.88     12.26 o
  -1   5   0      699.21      698.04      8.69 o
   0   5   0      883.02      893.06     12.75 o
   1   5   0      207.65      215.82      3.27 o
   2   5   0      193.57      163.46      2.67 o
   3   5   0     1755.35     1922.52     26.30 o
   4   5   0      910.68      920.67     12.26 o
   5   5   0       28.82       30.40      1.17 o
   6   5   0      477.89      487.93      6.55 o
   7   5   0      113.17      123.02      2.71 o
   8   5   0        2.21        1.20      1.92 o
   9   5   0        3.59        3.84      2.18 o
  10   5   0       64.71       62.34      3.57 o
  11   5   0       47.96       49.13      3.65 o
  12   5   0       56.80       53.19      4.74 o
  13   5   0       38.65       39.05      6.17 o
 -10   6   0      293.86      287.08      9.86 o
  -9   6   0        2.67        5.68      4.55 o
  -8   6   0      139.48      150.74      5.91 o
  -7   6   0       76.79       71.70      4.33 o
  -6   6   0       14.27       13.02      2.33 o
  -5   6   0       18.20       16.36      2.22 o
  -4   6   0        4.64        6.55      1.39 o
  -3   6   0      140.87      147.24      3.20 o
  -2   6   0        1.06        1.81      1.20 o
  -1   6   0      405.10      374.09      5.64 o
   0   6   0      225.93      235.88      3.69 o
   1   6   0     1101.97     1017.01     13.73 o
   2   6   0     9385.06    10078.87    133.21 o
   3   6   0     1609.34     1651.02     20.09 o
   4   6   0       43.96       29.98      1.35 o
   5   6   0     2469.33     2551.22     31.86 o
   6   6   0      725.52      700.97      9.29 o
   7   6   0      128.59      132.87      3.20 o
   8   6   0      772.47      787.91     13.54 o
   9   6   0       73.99       74.07      3.12 o
  10   6   0       46.85       44.20      4.03 o
  11   6   0       17.50       17.19      3.95 o
  12   6   0      113.16      107.07      5.68 o
 -10   7   0       21.41       11.44      6.24 o
  -9   7   0        0.02       -1.81      4.85 o
  -8   7   0      124.25      136.60      7.07 o
  -7   7   0       17.86       18.43      3.99 o
  -6   7   0        7.98        5.42      3.08 o
  -5   7   0       27.04       31.75      2.63 o
  -4   7   0       80.41       68.73      3.12 o
  -3   7   0     1318.74     1339.60     18.92 o
  -2   7   0      457.57      481.12      7.45 o
  -1   7   0      857.39      870.45     11.21 o
   0   7   0     2063.26     2030.34     25.39 o
   1   7   0        6.69        4.36      0.83 o
   2   7   0     2814.29     2872.99     38.03 o
   3   7   0      400.64      423.41      5.98 o
   4   7   0        0.05       -0.56      1.17 o
   5   7   0      441.79      419.91      5.87 o
   6   7   0      759.87      794.61      9.89 o
   7   7   0        0.68        0.23      1.54 o
   8   7   0      256.20      271.65      5.42 o
   9   7   0       97.41       99.05      4.06 o
  10   7   0      157.97      166.24      5.30 o
  11   7   0       63.62       73.81      5.08 o
  12   7   0      106.75      106.99      5.87 o
  -9   8   0        1.63        1.84      5.27 o
  -8   8   0      201.69      195.43      8.58 o
  -7   8   0      268.10      299.19      9.78 o
  -6   8   0        5.55       -2.14      3.27 o
  -5   8   0     1020.24     1057.38     18.85 o
  -4   8   0      531.21      554.29      9.78 o
  -3   8   0       23.47       24.53      2.60 o
  -2   8   0      426.44      443.39      7.64 o
  -1   8   0        5.22        4.36      1.73 o
   0   8   0       10.78       15.69      1.32 o
   1   8   0     1627.91     1626.27     21.29 o
   2   8   0      966.79      994.82     14.26 o
   3   8   0     1170.81     1150.79     16.03 o
   4   8   0      421.68      457.68      6.81 o
   5   8   0       95.61       99.69      2.48 o
   6   8   0      263.66      254.31      5.04 o
   7   8   0       97.45      102.21      3.39 o
   8   8   0       60.48       59.25      3.05 o
   9   8   0      277.02      287.87      6.09 o
  10   8   0       38.49       36.15      3.80 o
  11   8   0        1.81        5.19      3.80 o
  12   8   0       89.35       86.19      5.94 o
  -8   9   0       30.88       35.32      6.13 o
  -7   9   0       30.95       30.55      5.94 o
  -6   9   0      104.08      105.11      6.88 o
  -5   9   0      204.07      230.61      6.17 o
  -4   9   0        6.24        8.43      2.41 o
  -3   9   0      210.35      209.54      5.34 o
  -2   9   0      363.33      367.13      7.26 o
  -1   9   0     1049.63     1044.97     16.36 o
   0   9   0     1273.77     1297.43     19.45 o
   1   9   0       37.21       37.51      2.26 o
   2   9   0      110.35      111.96      3.05 o
   3   9   0     2778.01     2830.14     39.69 o
   4   9   0       31.83       31.98      2.14 o
   5   9   0      468.92      456.10      7.86 o
   6   9   0       77.78       82.88      3.20 o
   7   9   0       40.91       42.85      2.71 o
   8   9   0      229.54      248.78      5.79 o
   9   9   0      104.42      102.93      4.25 o
  10   9   0        2.85        9.48      3.91 o
  11   9   0       44.19       43.86      4.48 o
  -7  10   0       95.70       96.04      7.11 o
  -6  10   0       63.46       73.17      6.70 o
  -5  10   0        4.82        0.79      3.46 o
  -4  10   0      127.05      133.17      4.89 o
  -3  10   0      455.31      475.78      9.25 o
  -2  10   0        5.29        7.75      2.67 o
  -1  10   0       20.26       24.45      2.78 o
   0  10   0      229.18      222.90      4.74 o
   1  10   0      261.82      248.40      5.15 o
   2  10   0       92.41       90.55      3.57 o
   3  10   0     1520.65     1592.97     25.92 o
   4  10   0      219.54      227.19      5.53 o
   5  10   0      523.71      553.84     10.72 o
   6  10   0       30.08       33.14      3.01 o
   7  10   0      144.54      144.95      4.55 o
   8  10   0        0.43       -1.43      2.60 o
   9  10   0        4.33        3.80      2.90 o
  10  10   0       15.12       14.75      4.18 o
  11  10   0        6.51        7.56      4.59 o
  -6  11   0        1.05       -3.50      5.87 o
  -5  11   0       89.51       96.31      5.12 o
  -4  11   0      662.16      651.24     12.60 o
  -3  11   0       25.97       30.17      3.76 o
  -2  11   0       89.98       82.31      4.14 o
  -1  11   0       38.09       32.05      3.12 o
   0  11   0      117.46      108.08      4.14 o
   1  11   0       44.65       42.10      3.08 o
   2  11   0       43.18       42.32      3.31 o
   3  11   0      321.60      356.37      7.49 o
   4  11   0        0.19        0.83      2.52 o
   5  11   0       69.84       59.33      3.42 o
   6  11   0      136.86      141.49      5.45 o
   7  11   0        7.14        8.46      3.39 o
   8  11   0       71.70       61.70      4.55 o
   9  11   0       17.93       19.19      4.03 o
  10  11   0      222.20      217.18      7.98 o
  -5  12   0      145.57      139.27      6.36 o
  -4  12   0      114.35      105.15      5.12 o
  -3  12   0        6.80        7.56      3.46 o
  -2  12   0      142.01      147.70      5.45 o
  -1  12   0        0.12        1.35      3.80 o
   0  12   0        5.14        1.99      4.25 o
   1  12   0        2.07        2.45      3.35 o
   2  12   0       41.11       39.12      3.84 o
   3  12   0       15.87       12.60      2.97 o
   4  12   0       18.37       14.71      3.08 o
   5  12   0       85.01       88.78      4.14 o
   6  12   0       12.65       18.51      4.03 o
   7  12   0       29.06       31.83      4.89 o
   8  12   0       38.19       40.33      4.48 o
   9  12   0      143.43      130.88      6.88 o
  -3  13   0      204.41      197.13      7.64 o
  -2  13   0      168.56      144.61      6.85 o
  -1  13   0        0.66       -1.73      3.80 o
   0  13   0        8.20       11.44      4.40 o
   1  13   0       44.13       49.39      5.04 o
   2  13   0       14.77       19.45      4.29 o
   3  13   0      130.91      136.15      6.02 o
   4  13   0       66.39       52.86      4.25 o
   5  13   0      437.05      445.04     10.95 o
   6  13   0        2.01        1.88      4.21 o
   7  13   0       57.21       56.24      5.45 o
   8  13   0       11.09        7.82      4.48 o
  -1  14   0       50.09       45.93      5.12 o
   0  14   0       51.00       52.89      5.68 o
   1  14   0       34.44       39.12      5.42 o
   2  14   0        0.32       -4.82      4.82 o
   3  14   0       96.95       89.20      6.32 o
   4  14   0      254.50      256.91      8.54 o
   5  14   0       15.04       13.96      4.97 o
   6  14   0       36.85       36.91      5.15 o
  -5 -14   1       33.34       35.29      6.17 o
  -4 -14   1      153.45      157.70      7.22 o
  -3 -14   1      196.76      186.52      7.15 o
  -2 -14   1       51.21       53.31      5.04 o
  -1 -14   1       34.16       32.95      5.79 o
   0 -14   1       29.83       26.26      5.61 o
  -7 -13   1        4.07        8.95      4.89 o
  -6 -13   1       23.83       19.30      4.51 o
  -5 -13   1      106.85      103.00      6.73 o
  -4 -13   1      133.67      124.18      5.72 o
  -3 -13   1        7.99        3.72      4.33 o
  -2 -13   1       12.66       11.25      4.48 o
  -1 -13   1      172.08      190.69      7.22 o
   0 -13   1        0.04        2.37      4.29 o
   1 -13   1       32.20       35.51      5.38 o
   2 -13   1      120.52      114.51      6.02 o
   3 -13   1        1.53        2.11      4.78 o
  -9 -12   1       31.37       18.47      5.61 o
  -8 -12   1       33.97       34.99      4.97 o
  -7 -12   1       29.42       28.33      4.33 o
  -6 -12   1      181.01      190.13      7.15 o
  -5 -12   1       19.54       20.05      3.46 o
  -4 -12   1      542.37      574.64     11.32 o
  -3 -12   1       33.83       36.19      3.65 o
  -2 -12   1      528.80      521.30     11.55 o
  -1 -12   1      179.39      176.85      6.28 o
   0 -12   1       59.85       54.29      4.51 o
   1 -12   1        2.99        3.05      3.80 o
   2 -12   1       21.39       18.55      3.91 o
   3 -12   1       54.11       53.50      4.36 o
   4 -12   1       16.22       21.33      4.29 o
   5 -12   1       12.49       10.23      4.44 o
 -10 -11   1       50.96       55.30      7.00 o
  -9 -11   1       82.76       80.51      5.53 o
  -8 -11   1       44.87       40.18      3.87 o
  -7 -11   1      182.23      186.14      7.03 o
  -6 -11   1        9.31        8.54      4.59 o
  -5 -11   1       29.49       26.82      3.12 o
  -4 -11   1       12.90       11.59      3.01 o
  -3 -11   1       45.45       43.30      3.61 o
  -2 -11   1        1.21       -1.02      2.63 o
  -1 -11   1       63.42       69.52      4.21 o
   0 -11   1       95.24      101.35      5.00 o
   1 -11   1      454.52      468.29      9.63 o
   2 -11   1        0.03       -1.20      2.90 o
   3 -11   1      407.78      401.67      8.73 o
   4 -11   1        0.04       -0.04      3.91 o
   5 -11   1      261.86      253.22      7.86 o
   6 -11   1      249.93      249.16      9.59 o
 -10 -10   1       71.59       61.88      4.78 o
  -9 -10   1       11.55        9.93      3.46 o
  -8 -10   1      124.04      123.58      4.18 o
  -7 -10   1       21.01       21.86      2.48 o
  -6 -10   1       26.92       32.47      3.01 o
  -5 -10   1       84.27       77.42      3.65 o
  -4 -10   1      221.68      228.31      5.61 o
  -3 -10   1       17.16       15.27      2.56 o
  -2 -10   1      457.48      449.93      8.73 o
  -1 -10   1      253.22      247.88      5.12 o
   0 -10   1      353.87      340.65      6.55 o
   1 -10   1       28.51       27.54      2.86 o
   2 -10   1      123.21      114.25      4.21 o
   3 -10   1       21.45       20.43      2.97 o
   4 -10   1      271.51      269.36      6.70 o
   5 -10   1      161.76      153.30      5.57 o
   6 -10   1        0.03       -4.36      4.36 o
   7 -10   1       24.81       30.47      6.51 o
 -11  -9   1       10.53        7.37      4.44 o
 -10  -9   1       89.16       97.96      5.91 o
  -9  -9   1       13.75       17.46      3.54 o
  -8  -9   1      203.46      206.01      5.12 o
  -7  -9   1       86.27       87.99      3.31 o
  -6  -9   1        1.97       -0.68      2.41 o
  -5  -9   1       46.82       53.91      2.60 o
  -4  -9   1        8.65       11.40      1.69 o
  -3  -9   1       35.64       42.13      2.26 o
  -2  -9   1       61.13       51.46      2.07 o
  -1  -9   1      344.59      370.67      6.51 o
   0  -9   1        6.44        6.47      1.77 o
   1  -9   1      585.26      589.46     10.61 o
   2  -9   1      105.01      115.53      4.10 o
   3  -9   1      241.16      254.42      6.13 o
   4  -9   1       43.88       37.85      3.12 o
   5  -9   1      224.31      236.03      6.17 o
   6  -9   1        1.69       -2.22      3.57 o
   7  -9   1      149.49      155.45      8.09 o
   8  -9   1       53.24       49.21      6.40 o
 -12  -8   1       91.69       83.70      5.98 o
 -11  -8   1       50.83       54.29      5.04 o
 -10  -8   1       88.27       88.03      5.19 o
  -9  -8   1       32.24       35.48      2.90 o
  -8  -8   1       14.90       10.57      2.37 o
  -7  -8   1      406.80      398.09      7.03 o
  -6  -8   1       16.05       13.47      1.84 o
  -5  -8   1      485.07      498.35      7.56 o
  -4  -8   1       80.51       88.11      2.48 o
  -3  -8   1      697.72      672.49     10.23 o
  -2  -8   1      601.59      655.86      9.74 o
  -1  -8   1      980.70      935.30     11.85 o
   0  -8   1      546.14      527.24      7.64 o
   1  -8   1      807.17      825.23     11.06 o
   2  -8   1      221.96      205.97      4.93 o
   3  -8   1        3.83        4.21      2.75 o
   4  -8   1        3.12        2.29      2.29 o
   5  -8   1       59.78       65.31      3.84 o
   6  -8   1        0.08        3.69      3.16 o
   7  -8   1        3.29        2.97      3.80 o
   8  -8   1      171.24      189.83      8.31 o
   9  -8   1       99.85       91.68      7.71 o
 -12  -7   1        3.71        2.07      4.59 o
 -11  -7   1       69.77       63.92      4.85 o
 -10  -7   1       65.00       68.84      5.49 o
  -9  -7   1      410.29      413.33      8.13 o
  -8  -7   1       90.15       90.85      3.16 o
  -7  -7   1      261.03      257.77      5.00 o
  -6  -7   1     1571.48     1574.65     21.44 o
  -5  -7   1      205.91      204.69      3.46 o
  -4  -7   1      961.42      988.84     14.11 o
  -3  -7   1       57.33       61.85      1.77 o
  -2  -7   1      396.43      413.67      6.28 o
  -1  -7   1        6.45        3.05      1.05 o
   0  -7   1      423.76      437.44      6.24 o
   1  -7   1       14.51       17.68      1.35 o
   2  -7   1      211.30      205.07      3.76 o
   3  -7   1      924.08      961.56     16.36 o
   4  -7   1      537.75      581.53     10.16 o
   5  -7   1      364.25      377.21      7.56 o
   6  -7   1      256.59      227.00      6.36 o
   7  -7   1      126.54      135.02      6.28 o
   8  -7   1        0.68       -2.37      3.84 o
   9  -7   1      322.58      319.69     10.76 o
  10  -7   1       96.81      100.14      7.98 o
 -12  -6   1       86.42       95.29      5.64 o
 -11  -6   1       21.49       22.16      4.25 o
 -10  -6   1        0.68        0.19      2.71 o
  -9  -6   1       33.47       30.51      2.48 o
  -8  -6   1       98.54       91.04      2.86 o
  -7  -6   1        1.46       -1.28      1.69 o
  -6  -6   1      177.32      164.81      3.20 o
  -5  -6   1       75.15       81.60      1.96 o
  -4  -6   1      297.35      267.74      4.63 o
  -3  -6   1      193.77      204.69      3.42 o
  -2  -6   1       61.97       75.58      2.14 o
  -1  -6   1     1102.80     1021.11     15.88 o
   0  -6   1        4.64        3.05      1.13 o
   1  -6   1     5228.54     5192.62     68.47 o
   2  -6   1      130.62      112.52      2.37 o
   3  -6   1      256.93      298.33      5.27 o
   4  -6   1      223.35      212.63      4.82 o
   5  -6   1       11.21       14.75      2.29 o
   6  -6   1        8.01       10.50      2.97 o
   7  -6   1        1.78        1.43      2.67 o
   8  -6   1        4.94        8.54      4.14 o
   9  -6   1       16.46        9.37      4.74 o
  10  -6   1       63.59       50.11      6.17 o
 -12  -5   1        2.47        0.15      4.48 o
 -11  -5   1      318.02      323.42      8.28 o
 -10  -5   1       75.61       73.06      3.65 o
  -9  -5   1      406.11      399.33      7.94 o
  -8  -5   1      888.11      930.49     15.35 o
  -7  -5   1      623.48      626.26      9.37 o
  -6  -5   1       30.01       29.12      1.02 o
  -5  -5   1      474.07      488.91      6.58 o
  -4  -5   1      596.83      567.42      8.05 o
  -3  -5   1      238.66      261.53      3.87 o
  -2  -5   1      303.87      306.71      4.59 o
  -1  -5   1     1535.07     1596.85     23.96 o
   0  -5   1        0.00        3.27      0.79 o
   1  -5   1        0.85        4.85      0.83 o
   2  -5   1     2394.21     2419.10     33.59 o
   3  -5   1     1663.89     1691.31     23.40 o
   4  -5   1      345.69      374.77      6.28 o
   5  -5   1        5.61        7.26      2.22 o
   6  -5   1      849.72      914.27     17.08 o
   7  -5   1      210.51      210.93      5.94 o
   8  -5   1      413.23      451.36      9.78 o
   9  -5   1      103.88      103.79      6.02 o
  10  -5   1      128.48      127.00      6.77 o
  11  -5   1      285.48      290.31     11.81 o
 -13  -4   1        3.06       -1.54      5.68 o
 -12  -4   1      375.94      391.02     10.19 o
 -11  -4   1       25.07       22.72      3.72 o
 -10  -4   1       37.07       35.70      2.93 o
  -9  -4   1       14.85       13.20      2.26 o
  -8  -4   1      273.36      274.70      5.79 o
  -7  -4   1        0.04        0.64      0.98 o
  -6  -4   1      675.83      690.32      8.13 o
  -5  -4   1        3.90        4.10      0.64 o
  -4  -4   1       60.29       69.30      1.24 o
  -3  -4   1     2777.92     2725.67     37.73 o
  -2  -4   1        0.24       -0.08      0.64 o
  -1  -4   1    10251.47     9922.04    150.55 o
   0  -4   1        1.89        1.39      0.68 o
   1  -4   1      264.97      206.72      3.12 o
   2  -4   1       22.95       37.77      1.05 o
   3  -4   1     1843.48     1941.22     28.10 o
   4  -4   1      379.97      391.13      6.40 o
   5  -4   1       17.16       11.14      1.99 o
   6  -4   1      178.74      190.54      4.93 o
   7  -4   1      661.12      626.82     11.96 o
   8  -4   1       23.15       25.58      3.05 o
   9  -4   1       88.76       82.65      5.30 o
  10  -4   1        2.29        2.03      4.89 o
  11  -4   1      146.96      170.72      8.54 o
 -13  -3   1        1.76       -3.54      4.44 o
 -12  -3   1       45.29       55.38      5.12 o
 -11  -3   1       47.98       53.01      4.18 o
 -10  -3   1       90.99       88.75      3.80 o
  -9  -3   1      790.10      786.37     11.96 o
  -8  -3   1        9.04       10.80      1.81 o
  -7  -3   1      114.21      114.25      2.82 o
  -6  -3   1      196.61      187.69      2.93 o
  -5  -3   1      106.45       90.33      1.47 o
  -4  -3   1     1253.64     1186.98     13.77 o
  -3  -3   1       61.95       42.92      0.87 o
  -2  -3   1     3447.74     3393.12     47.93 o
  -1  -3   1     6627.32     7027.72    138.33 o
   0  -3   1      442.90      405.39      6.28 o
   1  -3   1     1220.27     1204.06     16.78 o
   2  -3   1      467.54      463.78      6.81 o
   3  -3   1      384.38      409.57      6.66 o
   4  -3   1     1229.16     1311.54     21.82 o
   5  -3   1       34.15       42.59      2.03 o
   6  -3   1      974.80     1002.30     15.80 o
   7  -3   1      193.29      207.51      4.36 o
   8  -3   1      197.65      203.15      5.04 o
   9  -3   1      447.61      455.73      9.97 o
  10  -3   1      151.16      149.35      5.57 o
  11  -3   1       82.11       83.44      5.87 o
  12  -3   1        0.58       -1.77      6.02 o
 -13  -2   1        1.24        0.53      4.10 o
 -12  -2   1        6.71        4.93      3.99 o
 -11  -2   1      214.95      214.55      6.66 o
 -10  -2   1       28.00       27.95      2.63 o
  -9  -2   1        4.60        4.06      2.18 o
  -8  -2   1        5.02        3.27      1.66 o
  -7  -2   1       23.73       20.24      1.58 o
  -6  -2   1        4.12        4.51      1.24 o
  -5  -2   1      282.34      303.40      4.10 o
  -4  -2   1      250.27      233.62      2.67 o
  -3  -2   1       36.67       56.32      0.94 o
  -2  -2   1      650.34      533.34      6.58 o
  -1  -2   1     2994.00     2881.34     36.42 o
   0  -2   1     9393.74     8778.28    104.17 o
   1  -2   1     9321.82     8724.41    110.53 o
   2  -2   1     5484.00     5337.69     75.28 o
   3  -2   1      330.53      407.01      6.62 o
   4  -2   1        8.33       12.60      1.02 o
   5  -2   1      835.95      801.45     12.45 o
   6  -2   1     1309.07     1262.22     17.31 o
   7  -2   1       44.33       41.80      2.11 o
   8  -2   1      174.67      152.25      3.76 o
   9  -2   1        2.69        1.39      2.52 o
  10  -2   1       45.61       49.81      3.99 o
  11  -2   1       70.16       70.65      4.89 o
  12  -2   1       56.77       56.92      4.82 o
 -13  -1   1        1.32        2.29      5.12 o
 -12  -1   1      141.63      144.31      6.24 o
 -11  -1   1      157.27      158.15      5.15 o
 -10  -1   1       12.26        8.28      2.37 o
  -9  -1   1       24.45       21.18      2.29 o
  -8  -1   1        0.13        4.59      1.81 o
  -7  -1   1      211.57      199.72      3.87 o
  -6  -1   1       59.06       50.90      1.58 o
  -5  -1   1        6.38       15.61      0.79 o
  -4  -1   1       89.02      108.61      1.58 o
  -3  -1   1      693.09      602.59      6.47 o
  -2  -1   1     1820.11     1844.80     20.28 o
  -1  -1   1      425.82      336.70      4.51 o
   0  -1   1       73.50       45.78      0.75 o
   1  -1   1        1.09        2.14      0.26 o
   2  -1   1      101.37      106.92      1.47 o
   3  -1   1      310.19      308.67      4.29 o
   4  -1   1       73.68       77.68      1.66 o
   5  -1   1      472.20      442.30      5.83 o
   6  -1   1       16.65       11.81      1.13 o
   7  -1   1      176.15      190.51      3.54 o
   8  -1   1     2235.09     2176.23     31.86 o
   9  -1   1        1.40        3.50      2.48 o
  10  -1   1      358.45      366.94      8.65 o
  11  -1   1        1.68        0.23      3.61 o
  12  -1   1       16.93        8.69      4.44 o
 -12   0   1       36.71       36.53      3.87 o
 -11   0   1       42.57       42.92      3.16 o
 -10   0   1      106.40       91.08      3.57 o
  -9   0   1      583.59      571.18      9.67 o
  -8   0   1      145.22      153.56      3.65 o
  -7   0   1       14.46       12.94      1.09 o
  -6   0   1      120.47      138.63      2.11 o
  -5   0   1        2.78        3.27      0.60 o
  -4   0   1      516.53      614.56      7.37 o
  -3   0   1       75.10       70.09      1.05 o
  -2   0   1      441.52      393.69      3.95 o
  -1   0   1      920.70      535.29     10.76 o
   1   0   1      853.81      564.52     10.01 o
   2   0   1     3419.01     3420.43     40.70 o
   3   0   1     1195.15     1093.80     13.09 o
   4   0   1       91.94       76.56      1.35 o
   5   0   1      911.13      818.98      9.22 o
   6   0   1        1.00        1.24      0.87 o
   7   0   1      582.97      584.46      7.45 o
   8   0   1      450.37      424.99      6.36 o
   9   0   1        0.02        3.95      2.18 o
  10   0   1       49.88       52.59      3.31 o
  11   0   1        2.38        0.90      3.01 o
  12   0   1       91.90       90.14      4.82 o
 -12   1   1       53.25       53.87      4.82 o
 -11   1   1       20.44       18.62      3.35 o
 -10   1   1        8.75        7.64      2.71 o
  -9   1   1        0.76        1.20      2.18 o
  -8   1   1      263.91      256.30      4.93 o
  -7   1   1        1.19        0.64      1.09 o
  -6   1   1      718.01      717.97      9.22 o
  -5   1   1       22.77       22.05      1.02 o
  -4   1   1     3207.89     3451.02     43.45 o
  -3   1   1       94.27       61.96      1.05 o
  -2   1   1      175.50      212.29      2.37 o
  -1   1   1     6890.82     6323.70     72.87 o
   1   1   1        6.72        4.97      0.15 o
   2   1   1      707.84      710.41      7.67 o
   3   1   1      305.39      294.11      3.87 o
   4   1   1     1096.15     1113.55     14.86 o
   5   1   1      189.67      208.79      3.08 o
   6   1   1      156.22      173.35      2.90 o
   7   1   1      171.42      171.17      3.01 o
   8   1   1      625.08      615.31      8.28 o
   9   1   1       81.39       90.21      2.97 o
  10   1   1      235.60      234.90      5.23 o
  11   1   1        0.45       -0.68      2.60 o
  12   1   1      116.32      129.41      5.68 o
  13   1   1       44.44       43.56      7.00 o
 -12   2   1       11.72        9.67      4.14 o
 -11   2   1      499.17      519.53     11.59 o
 -10   2   1        2.04        1.96      2.63 o
  -9   2   1      734.88      755.10     13.09 o
  -8   2   1      180.44      183.25      4.85 o
  -7   2   1     1079.87     1085.41     16.03 o
  -6   2   1      952.84     1002.45     13.88 o
  -5   2   1      214.03      204.43      3.39 o
  -4   2   1       11.29       10.50      0.68 o
  -3   2   1      368.27      424.39      5.72 o
  -2   2   1     2483.62     2506.87     28.70 o
  -1   2   1      612.53      586.61      6.17 o
   0   2   1       47.77       64.86      0.75 o
   1   2   1       50.33       50.45      0.64 o
   2   2   1     1721.40     1593.42     15.42 o
   3   2   1     1704.51     1752.74     22.23 o
   4   2   1     1359.05     1262.45     17.12 o
   5   2   1        1.01        2.45      0.79 o
   6   2   1       12.21       10.57      1.13 o
   7   2   1      958.44      931.17     11.89 o
   8   2   1      321.86      309.27      5.04 o
   9   2   1       11.21        9.48      1.66 o
  10   2   1       90.07       93.00      3.50 o
  11   2   1       34.65       32.24      3.57 o
  12   2   1       16.03        8.61      3.35 o
  13   2   1       23.29       18.02      5.27 o
 -12   3   1      122.08      109.14      5.64 o
 -11   3   1       18.12       16.40      3.99 o
 -10   3   1      159.66      153.19      5.83 o
  -9   3   1        0.91        2.18      2.75 o
  -8   3   1      113.46      105.26      3.20 o
  -7   3   1       69.66       64.82      2.45 o
  -6   3   1       29.64       34.38      1.77 o
  -5   3   1      461.83      514.30      7.45 o
  -4   3   1     1738.72     1738.75     23.51 o
  -3   3   1     3721.09     4073.02     51.09 o
  -2   3   1      218.79      287.79      3.42 o
  -1   3   1    15687.84    14017.44    213.04 o
   0   3   1      862.05      834.78     10.53 o
   2   3   1      158.94      150.18      1.99 o
   3   3   1       76.86      115.76      1.47 o
   4   3   1      752.25      800.74      8.99 o
   5   3   1     1010.57     1039.06     13.99 o
   6   3   1       71.72       76.63      1.88 o
   7   3   1       62.28       62.75      1.88 o
   8   3   1      138.81      140.59      3.05 o
   9   3   1        6.10        6.66      1.77 o
  10   3   1        6.55        8.95      2.45 o
  11   3   1       55.17       57.52      3.76 o
  12   3   1      167.80      171.06      5.91 o
  13   3   1        1.41        1.84      4.78 o
 -11   4   1      196.09      194.80      7.19 o
 -10   4   1       56.70       65.65      5.19 o
  -9   4   1      228.46      238.62      7.03 o
  -8   4   1        8.23       11.36      2.18 o
  -7   4   1      362.81      364.76      6.92 o
  -6   4   1       20.03       17.68      1.54 o
  -5   4   1        0.53        2.33      1.17 o
  -4   4   1      313.05      352.69      4.97 o
  -3   4   1      529.38      541.31      7.37 o
  -2   4   1      626.62      654.66      8.43 o
  -1   4   1     1491.35     1611.07     22.95 o
   0   4   1       57.03       77.87      1.47 o
   1   4   1      804.85      809.24     10.95 o
   2   4   1     1290.39     1477.10     18.62 o
   3   4   1     4457.87     4648.45     63.20 o
   4   4   1     1467.87     1413.34     14.41 o
   5   4   1      629.51      602.29      7.49 o
   6   4   1     4943.30     5037.52     64.74 o
   7   4   1        8.65       13.36      1.35 o
   8   4   1     2042.49     2038.58     28.70 o
   9   4   1     1704.03     1782.58     29.98 o
  10   4   1      279.89      269.32      6.17 o
  11   4   1      325.49      334.14      6.85 o
  12   4   1        0.68       -0.56      3.31 o
  13   4   1        1.72       -1.58      5.61 o
 -11   5   1        0.60       -5.04      5.19 o
 -10   5   1        0.10        2.86      5.15 o
  -9   5   1        0.46        2.41      2.93 o
  -8   5   1      160.07      154.50      4.74 o
  -7   5   1      188.79      192.09      5.00 o
  -6   5   1      971.19      976.80     15.09 o
  -5   5   1      151.25      164.89      3.20 o
  -4   5   1      102.80      121.32      2.52 o
  -3   5   1     1870.65     1953.45     27.20 o
  -2   5   1      876.93      860.67     12.15 o
  -1   5   1     1186.61     1146.65     16.89 o
   0   5   1       36.35       24.38      0.90 o
   1   5   1      161.53      140.77      2.45 o
   2   5   1       30.67       19.41      0.83 o
   3   5   1     1286.98     1354.20     17.79 o
   4   5   1       28.00       24.98      0.98 o
   5   5   1      150.27      163.23      2.37 o
   6   5   1        7.70       10.23      0.60 o
   7   5   1        4.33        4.33      1.39 o
   8   5   1       47.64       48.76      2.11 o
   9   5   1        0.06        0.30      2.52 o
  10   5   1       76.20       70.80      3.35 o
  11   5   1      112.26      111.39      4.03 o
  12   5   1        7.30        7.07      3.50 o
  13   5   1      195.40      203.60      9.37 o
 -10   6   1      169.30      167.30      7.71 o
  -9   6   1      662.48      716.69     17.08 o
  -8   6   1       75.26       62.56      4.29 o
  -7   6   1        0.21       -0.75      2.93 o
  -6   6   1        2.79       -0.19      2.26 o
  -5   6   1      861.84      900.81     14.03 o
  -4   6   1        2.54        5.57      1.58 o
  -3   6   1       78.56       70.09      2.18 o
  -2   6   1      127.31      124.94      2.48 o
  -1   6   1       18.83       14.45      1.28 o
   0   6   1      280.62      293.40      4.40 o
   1   6   1      153.94      156.72      2.52 o
   2   6   1     7909.95     8177.00    108.46 o
   3   6   1      326.80      316.31      4.59 o
   4   6   1     1865.63     1818.69     24.04 o
   5   6   1      951.61      946.44     11.29 o
   6   6   1     1048.42     1072.24     12.83 o
   7   6   1       16.19       16.03      1.39 o
   8   6   1      573.58      589.80      9.52 o
   9   6   1       46.25       45.29      2.56 o
  10   6   1      645.42      661.62     12.11 o
  11   6   1      137.76      128.13      4.89 o
  12   6   1        5.46        0.79      4.10 o
 -10   7   1       12.69       12.41      5.12 o
  -9   7   1       81.33       90.78      6.62 o
  -8   7   1        0.07       -0.53      3.42 o
  -7   7   1      106.13      107.56      5.27 o
  -6   7   1       74.90       75.99      3.76 o
  -5   7   1      218.15      212.14      5.08 o
  -4   7   1       85.44       85.32      2.71 o
  -3   7   1        5.30        4.63      1.35 o
  -2   7   1     1090.99     1156.92     16.55 o
  -1   7   1       61.48       70.65      2.37 o
   0   7   1     1123.99     1175.32     16.29 o
   1   7   1        3.07        2.18      0.60 o
   2   7   1      407.01      400.61      5.76 o
   3   7   1      641.98      652.14      8.35 o
   4   7   1        8.91        4.51      1.05 o
   5   7   1     1020.47      990.91     12.49 o
   6   7   1       55.64       54.89      1.58 o
   7   7   1        0.55       -0.30      1.39 o
   8   7   1        4.00        6.21      2.14 o
   9   7   1      266.17      279.14      6.36 o
  10   7   1      410.56      424.92      8.92 o
  11   7   1      311.99      330.75      7.82 o
  12   7   1       11.86       10.68      4.85 o
  -9   8   1       20.65       15.20      5.64 o
  -8   8   1      191.01      194.49      8.20 o
  -7   8   1       82.32       95.78      5.79 o
  -6   8   1      387.85      410.36      9.67 o
  -5   8   1       70.37       57.82      3.27 o
  -4   8   1      127.83      120.80      3.95 o
  -3   8   1      564.92      578.37      9.59 o
  -2   8   1       24.06       23.78      1.84 o
  -1   8   1       29.74       26.56      1.88 o
   0   8   1        3.28        5.04      1.66 o
   1   8   1      157.71      150.70      2.75 o
   2   8   1      673.49      677.87      9.37 o
   3   8   1      261.17      254.54      4.21 o
   4   8   1     1017.82     1091.46     15.57 o
   5   8   1      150.37      152.17      3.50 o
   6   8   1       51.56       51.58      1.88 o
   7   8   1      247.22      260.86      5.34 o
   8   8   1      155.70      158.23      4.40 o
   9   8   1      154.10      169.44      5.27 o
  10   8   1        1.23       -0.19      3.46 o
  11   8   1        0.26        2.75      3.57 o
  12   8   1      108.48      119.07      7.52 o
  -8   9   1       81.58       81.94      6.36 o
  -7   9   1       75.61       81.82      6.62 o
  -6   9   1       28.22       27.24      3.80 o
  -5   9   1        3.76        2.22      2.90 o
  -4   9   1       86.43       95.37      3.80 o
  -3   9   1      103.85      101.39      3.84 o
  -2   9   1        7.89        7.98      2.14 o
  -1   9   1      476.04      499.10      8.31 o
   0   9   1     1650.03     1596.92     25.84 o
   1   9   1      255.85      263.30      4.97 o
   2   9   1      610.06      609.97      9.29 o
   3   9   1      625.99      711.54     10.91 o
   4   9   1      660.85      696.00     10.53 o
   5   9   1      218.13      215.03      4.40 o
   6   9   1      142.48      144.84      3.72 o
   7   9   1      130.13      117.75      3.72 o
   8   9   1        2.79        4.85      2.29 o
   9   9   1       15.71       20.80      2.90 o
  10   9   1      172.52      167.11      5.57 o
  11   9   1      294.25      277.07      8.13 o
  -7  10   1        4.08        1.69      5.30 o
  -6  10   1      202.93      230.42      7.30 o
  -5  10   1       43.64       40.93      3.57 o
  -4  10   1      232.87      238.58      6.21 o
  -3  10   1        8.79       13.84      2.71 o
  -2  10   1      685.87      713.65     12.87 o
  -1  10   1        0.25       -0.98      1.77 o
   0  10   1      183.58      187.76      4.63 o
   1  10   1        3.82        4.10      1.66 o
   2  10   1       33.25       35.96      2.90 o
   3  10   1       21.91       27.35      2.78 o
   4  10   1       43.31       40.97      3.05 o
   5  10   1       17.85       14.86      2.82 o
   6  10   1        6.82        5.79      2.63 o
   7  10   1      495.29      520.66      9.40 o
   8  10   1       29.83       33.44      3.27 o
   9  10   1      194.37      203.60      5.49 o
  10  10   1       26.89       28.52      4.36 o
  11  10   1      563.71      578.89     16.55 o
  -6  11   1       49.71       38.94      4.59 o
  -5  11   1      141.11      143.59      6.43 o
  -4  11   1      112.85      102.02      4.74 o
  -3  11   1      316.59      322.82      7.37 o
  -2  11   1      290.81      295.84      7.03 o
  -1  11   1       30.19       31.83      3.16 o
   0  11   1       15.39       12.34      2.33 o
   1  11   1        0.09       -1.73      2.60 o
   2  11   1      548.64      522.09      9.82 o
   3  11   1       18.73       15.69      2.60 o
   4  11   1      118.54      127.68      4.40 o
   5  11   1      579.51      605.42     11.77 o
   6  11   1      148.32      162.78      6.06 o
   7  11   1        0.53       -0.64      3.16 o
   8  11   1       97.13      103.38      5.04 o
   9  11   1        1.01        1.84      3.46 o
  10  11   1        5.57        2.75      3.95 o
  -5  12   1        2.39        7.79      5.15 o
  -4  12   1      414.18      479.61     11.32 o
  -3  12   1       13.26       15.12      4.36 o
  -2  12   1      166.49      172.79      5.87 o
  -1  12   1      123.28      120.08      5.49 o
   0  12   1      126.56      115.08      5.08 o
   1  12   1       15.94       18.73      3.27 o
   2  12   1      135.68      137.16      4.78 o
   3  12   1        0.91        4.18      2.63 o
   4  12   1     1608.69     1596.55     27.39 o
   5  12   1       92.19       98.64      4.93 o
   6  12   1       20.24       17.38      4.18 o
   7  12   1      147.47      148.71      6.55 o
   8  12   1        8.13        4.51      4.21 o
   9  12   1      341.32      359.61      9.25 o
  -4  13   1        0.71       -4.10      4.59 o
  -3  13   1        8.89       12.45      4.51 o
  -2  13   1        4.26        3.20      4.63 o
  -1  13   1       48.78       58.24      5.72 o
   0  13   1        4.25        5.98      4.06 o
   1  13   1      149.11      143.93      7.11 o
   2  13   1        1.14       -1.88      3.99 o
   3  13   1      106.40      104.02      4.82 o
   4  13   1      368.13      372.47      8.58 o
   5  13   1      123.71      134.83      6.32 o
   6  13   1      251.02      272.74      8.54 o
   7  13   1      154.40      157.44      7.52 o
   8  13   1       20.84       17.42      4.21 o
  -2  14   1       20.29       13.96      5.76 o
  -1  14   1       54.16       52.40      6.13 o
   0  14   1       18.33       16.48      5.15 o
   1  14   1       24.98       27.16      4.55 o
   2  14   1       31.40       30.89      6.09 o
   3  14   1        8.62       12.49      4.36 o
   4  14   1        0.19        4.36      3.69 o
   5  14   1        1.79       -3.80      5.15 o
   6  14   1      350.80      301.60      8.95 o
   7  14   1       52.31       56.39      6.02 o
   3  15   1       83.18       74.00      7.07 o
  -3 -14   2      143.97      154.47      9.48 o
  -2 -14   2      137.46      132.84      7.11 o
  -7 -13   2      178.80      154.17      6.73 o
  -6 -13   2        9.50        7.26      4.29 o
  -5 -13   2      265.23      264.62     10.35 o
  -4 -13   2       76.79       79.00      5.42 o
  -3 -13   2        9.25       13.28      4.33 o
  -2 -13   2        2.35        5.91      4.10 o
  -1 -13   2       40.74       37.96      4.55 o
   0 -13   2       82.48       79.00      6.92 o
   1 -13   2       81.47       85.92      7.22 o
   2 -13   2       52.44       45.37      6.32 o
  -8 -12   2       94.87       97.13      6.06 o
  -7 -12   2        0.47       -3.46      4.40 o
  -6 -12   2       55.62       56.05      5.42 o
  -5 -12   2       47.27       49.13      4.93 o
  -4 -12   2      115.18      119.71      4.82 o
  -3 -12   2        0.83        4.66      4.14 o
  -2 -12   2        9.28       10.12      3.84 o
  -1 -12   2        0.69        4.78      3.42 o
   0 -12   2       90.91       95.18      5.61 o
   1 -12   2       13.06       15.24      4.55 o
   2 -12   2      132.94      126.93      6.28 o
   3 -12   2       49.49       49.70      4.82 o
   4 -12   2       67.80       62.34      5.27 o
  -9 -11   2       61.20       57.60      5.27 o
  -8 -11   2       70.22       64.78      5.19 o
  -7 -11   2      385.30      398.39     10.04 o
  -6 -11   2       21.17       21.44      4.06 o
  -5 -11   2      209.82      225.23      6.24 o
  -4 -11   2      175.16      184.83      5.61 o
  -3 -11   2      212.30      225.61      5.87 o
  -2 -11   2       42.72       42.40      4.29 o
  -1 -11   2       28.33       36.83      4.21 o
   0 -11   2       81.26       80.62      3.91 o
   1 -11   2       47.39       52.67      3.87 o
   2 -11   2      139.36      136.82      4.97 o
   3 -11   2       97.89      108.27      5.12 o
   4 -11   2       34.21       30.51      4.03 o
   5 -11   2       19.02       18.47      4.21 o
   6 -11   2       25.31       31.34      6.62 o
 -10 -10   2      126.58      115.15      5.91 o
  -9 -10   2       10.09        9.89      3.61 o
  -8 -10   2      100.64      103.68      4.93 o
  -7 -10   2      152.21      146.83      4.63 o
  -6 -10   2      105.10      101.87      4.14 o
  -5 -10   2      115.54      111.69      4.29 o
  -4 -10   2       18.62       20.01      2.52 o
  -3 -10   2       13.60       12.23      2.48 o
  -2 -10   2      243.43      260.48      5.98 o
  -1 -10   2        3.05        2.45      2.45 o
   0 -10   2      595.94      622.61     10.50 o
   1 -10   2       23.25       31.22      3.08 o
   2 -10   2       54.87       57.93      3.61 o
   3 -10   2       62.72       58.99      3.91 o
   4 -10   2        0.41        7.26      3.65 o
   5 -10   2       79.25       79.19      4.93 o
   6 -10   2        0.16       -1.35      4.70 o
   7 -10   2       11.25        9.59      5.61 o
 -11  -9   2      187.98      180.16      7.19 o
 -10  -9   2      238.31      261.50      8.39 o
  -9  -9   2      113.11      108.76      4.63 o
  -8  -9   2       98.71       97.74      4.29 o
  -7  -9   2        2.10        0.98      2.56 o
  -6  -9   2       18.93       12.26      2.45 o
  -5  -9   2      100.53      103.23      2.82 o
  -4  -9   2      244.14      246.37      4.55 o
  -3  -9   2       74.86       75.39      2.93 o
  -2  -9   2      282.32      284.41      5.61 o
  -1  -9   2      540.99      523.55      8.05 o
   0  -9   2      172.79      164.81      3.65 o
   1  -9   2        2.82        8.39      2.26 o
   2  -9   2      116.86      128.13      4.33 o
   3  -9   2       45.30       46.76      3.42 o
   4  -9   2        1.77        4.21      2.71 o
   5  -9   2      334.97      363.60      8.31 o
   6  -9   2       79.33       73.10      5.30 o
   7  -9   2      100.33      106.13      7.00 o
   8  -9   2       78.66       75.73      8.05 o
 -11  -8   2       14.33       17.15      4.89 o
 -10  -8   2       33.90       27.01      3.87 o
  -9  -8   2       30.07       35.74      4.18 o
  -8  -8   2       86.24       84.57      3.65 o
  -7  -8   2       26.46       22.57      2.29 o
  -6  -8   2      249.45      242.38      4.66 o
  -5  -8   2        0.07        0.87      1.58 o
  -4  -8   2       43.96       45.33      1.96 o
  -3  -8   2       50.12       53.16      2.22 o
  -2  -8   2      563.30      571.11      8.92 o
  -1  -8   2      118.81      115.46      2.60 o
   0  -8   2      827.24      836.81     12.57 o
   1  -8   2       23.47       22.50      1.58 o
   2  -8   2     1713.94     1750.04     26.79 o
   3  -8   2       35.19       33.41      3.20 o
   4  -8   2      113.43      116.66      4.29 o
   5  -8   2        1.13       -0.87      2.93 o
   6  -8   2       78.71       81.41      4.70 o
   7  -8   2      184.16      170.61      7.64 o
   8  -8   2        8.63        2.90      4.93 o
   9  -8   2       78.57       80.77      8.31 o
 -12  -7   2        3.52        7.86      4.51 o
 -11  -7   2       96.43       90.78      6.66 o
 -10  -7   2       79.23       82.09      5.94 o
  -9  -7   2      158.26      158.83      5.53 o
  -8  -7   2       11.59       10.42      2.22 o
  -7  -7   2       92.40      104.55      3.24 o
  -6  -7   2      188.37      178.28      3.54 o
  -5  -7   2      156.33      136.52      3.24 o
  -4  -7   2      194.75      196.45      3.95 o
  -3  -7   2       83.51       95.74      2.67 o
  -2  -7   2      256.94      237.98      4.44 o
  -1  -7   2      561.36      544.77      8.28 o
   0  -7   2      181.01      177.57      3.57 o
   1  -7   2      571.62      573.21      8.39 o
   2  -7   2      761.51      780.16     11.66 o
   3  -7   2       29.17       24.38      2.60 o
   4  -7   2      102.44      103.49      3.65 o
   5  -7   2      107.62       95.74      3.80 o
   6  -7   2        0.77        0.90      2.86 o
   7  -7   2       75.79       79.64      4.59 o
   8  -7   2       56.62       57.07      5.57 o
   9  -7   2      374.50      414.12     12.75 o
 -12  -6   2       63.59       61.40      5.68 o
 -11  -6   2       14.53       11.96      4.03 o
 -10  -6   2      177.03      184.04      6.02 o
  -9  -6   2       62.39       68.02      4.06 o
  -8  -6   2      105.27      105.37      3.20 o
  -7  -6   2       99.67      105.37      3.01 o
  -6  -6   2       77.52       82.31      2.22 o
  -5  -6   2        7.26       14.30      1.50 o
  -4  -6   2       38.40       38.86      1.81 o
  -3  -6   2      133.86      138.85      3.31 o
  -2  -6   2      308.39      326.80      5.30 o
  -1  -6   2       70.27       74.11      2.18 o
   0  -6   2     2587.68     2680.26     37.32 o
   1  -6   2      641.38      594.96      8.24 o
   2  -6   2      494.95      488.87      7.67 o
   3  -6   2       90.61       92.39      2.82 o
   4  -6   2      402.65      413.37      7.71 o
   5  -6   2       22.70       14.94      2.56 o
   6  -6   2        6.61        1.13      2.75 o
   7  -6   2       77.45       71.89      4.18 o
   8  -6   2       82.28       77.53      5.53 o
   9  -6   2       48.72       47.63      5.68 o
  10  -6   2        3.54        3.69      5.91 o
 -12  -5   2       71.11       60.46      5.57 o
 -11  -5   2        0.02       -4.21      4.21 o
 -10  -5   2       31.41       31.45      3.72 o
  -9  -5   2        7.25       11.36      2.63 o
  -8  -5   2      397.70      413.67      7.03 o
  -7  -5   2      314.01      292.87      5.12 o
  -6  -5   2      453.25      485.90      6.77 o
  -5  -5   2      185.21      180.31      3.16 o
  -4  -5   2     2355.78     2350.30     30.89 o
  -3  -5   2     2257.08     2330.32     32.05 o
  -2  -5   2     1954.30     1846.79     34.12 o
  -1  -5   2      340.55      420.97      6.92 o
   0  -5   2        9.46        3.01      0.94 o
   1  -5   2       13.40       12.26      1.02 o
   2  -5   2       72.79       72.04      1.96 o
   3  -5   2       80.23       81.15      2.48 o
   4  -5   2       49.96       47.36      2.90 o
   5  -5   2      112.40      115.12      3.99 o
   6  -5   2        1.37        3.87      2.48 o
   7  -5   2      103.51      108.01      4.44 o
   8  -5   2        0.04       -1.92      3.01 o
   9  -5   2      170.01      177.30      7.45 o
  10  -5   2       61.71       82.42      7.52 o
  11  -5   2      470.31      481.65     13.84 o
 -12  -4   2        3.45        5.72      4.48 o
 -11  -4   2        4.69        5.79      3.27 o
 -10  -4   2      490.76      501.02     10.76 o
  -9  -4   2       14.65       17.94      2.63 o
  -8  -4   2      994.07     1027.17     16.21 o
  -7  -4   2      180.73      182.91      3.46 o
  -6  -4   2     1051.92     1077.17     13.43 o
  -5  -4   2     2197.49     2275.77     27.80 o
  -4  -4   2      684.92      690.40      8.80 o
  -3  -4   2      491.84      494.63      6.81 o
  -2  -4   2        0.05        1.99      0.79 o
  -1  -4   2     2006.75     1973.27     34.46 o
   0  -4   2        1.88        0.75      0.75 o
   1  -4   2     1619.42     1559.64     21.71 o
   2  -4   2      508.56      479.92      7.22 o
   3  -4   2      371.96      329.62      5.68 o
   4  -4   2     1439.28     1401.64     25.92 o
   5  -4   2      234.15      243.48      5.61 o
   6  -4   2     1519.19     1507.88     27.31 o
   7  -4   2       97.84       75.95      3.69 o
   8  -4   2      325.31      315.37      7.94 o
   9  -4   2       78.14       80.36      5.38 o
  10  -4   2       71.98       56.20      5.98 o
  11  -4   2       24.05       22.38      5.87 o
 -12  -3   2       50.15       59.55      5.04 o
 -11  -3   2       23.14       29.95      3.72 o
 -10  -3   2        1.99        2.67      2.90 o
  -9  -3   2      798.97      798.14     13.69 o
  -8  -3   2       84.17       86.68      2.82 o
  -7  -3   2      285.63      291.40      4.97 o
  -6  -3   2      186.39      176.93      2.71 o
  -5  -3   2        3.69        7.49      0.79 o
  -4  -3   2      497.99      488.46      6.09 o
  -3  -3   2        8.53       19.98      0.83 o
  -2  -3   2      445.56      425.67      6.17 o
  -1  -3   2     1758.45     1828.25     29.12 o
   0  -3   2     2621.21     2321.33     37.24 o
   1  -3   2     2407.55     2395.25     35.25 o
   2  -3   2     2483.46     2585.20     39.65 o
   3  -3   2      172.30      186.29      3.69 o
   4  -3   2       67.88       73.40      2.11 o
   5  -3   2       36.91       32.09      2.56 o
   6  -3   2      136.76      139.87      4.18 o
   7  -3   2        2.03        2.71      2.26 o
   8  -3   2      180.51      168.72      4.44 o
   9  -3   2      185.43      197.32      7.00 o
  10  -3   2       57.93       56.66      5.57 o
  11  -3   2       36.74       25.02      5.91 o
 -12  -2   2      224.65      244.19      8.20 o
 -11  -2   2        5.69        8.84      3.84 o
 -10  -2   2      465.57      458.21      8.80 o
  -9  -2   2      453.39      454.79      7.86 o
  -8  -2   2     1079.28     1090.56     15.57 o
  -7  -2   2      183.26      189.83      3.72 o
  -6  -2   2       80.75       82.95      1.81 o
  -5  -2   2      140.47      154.84      2.18 o
  -4  -2   2     1809.78     1766.14     20.39 o
  -3  -2   2      686.02      730.46      8.58 o
  -2  -2   2       28.22       19.52      0.79 o
  -1  -2   2     1766.08     1664.71     19.19 o
   0  -2   2      429.23      533.90      7.07 o
   1  -2   2     1490.16     1298.18     15.84 o
   2  -2   2      929.95      979.66     14.78 o
   3  -2   2     1406.20     1424.74     18.40 o
   4  -2   2     2093.61     2172.62     31.11 o
   5  -2   2     1160.37     1177.80     18.25 o
   6  -2   2      558.24      521.82      7.98 o
   7  -2   2     1748.68     1874.59     25.58 o
   8  -2   2      585.19      578.22      9.86 o
   9  -2   2      267.06      287.98      7.11 o
  10  -2   2      101.88      106.43      6.09 o
  11  -2   2      142.87      149.88      7.49 o
  12  -2   2        0.02       -2.52      5.72 o
 -12  -1   2       84.79       78.81      5.61 o
 -11  -1   2      248.84      261.83      6.73 o
 -10  -1   2        8.42        5.00      2.78 o
  -9  -1   2        8.13       10.61      2.11 o
  -8  -1   2        0.12        1.50      1.62 o
  -7  -1   2     1013.41     1022.92     14.63 o
  -6  -1   2        9.06        7.45      0.87 o
  -5  -1   2     1174.70     1224.26     15.61 o
  -4  -1   2      496.41      511.25      5.87 o
  -3  -1   2     1553.60     1617.28     19.41 o
  -2  -1   2    11990.39    11262.24    155.63 o
  -1  -1   2     4890.44     4757.14     55.94 o
   0  -1   2     6356.00     6299.10     66.17 o
   1  -1   2       24.31       40.59      0.64 o
   2  -1   2      167.45      138.14      1.99 o
   3  -1   2      633.82      636.49      8.73 o
   4  -1   2     1932.28     2148.99     30.13 o
   5  -1   2      541.86      538.75      8.13 o
   6  -1   2       30.17       28.85      1.47 o
   7  -1   2      356.85      350.80      5.15 o
   8  -1   2        0.05        0.98      1.77 o
   9  -1   2        6.10        3.84      2.33 o
  10  -1   2       41.09       42.21      3.50 o
  11  -1   2       13.92        6.13      3.76 o
  12  -1   2      169.48      178.02      7.41 o
 -12   0   2      195.58      211.84      7.45 o
 -11   0   2       24.90       36.64      3.27 o
 -10   0   2      410.46      442.90      8.77 o
  -9   0   2       15.16       15.05      2.26 o
  -8   0   2       72.17       78.36      2.67 o
  -7   0   2      200.34      193.37      3.54 o
  -6   0   2       48.54       52.74      1.24 o
  -5   0   2        1.09        1.69      0.56 o
  -4   0   2       64.09       88.97      1.43 o
  -3   0   2       98.76      119.82      1.43 o
  -2   0   2      936.51      872.74      8.80 o
  -1   0   2      524.97      444.89      5.04 o
   0   0   2      777.43      860.78      8.28 o
   1   0   2      456.04      425.10      4.44 o
   2   0   2     4139.61     3821.91     49.88 o
   3   0   2     3348.59     3388.38     44.84 o
   4   0   2       32.08       26.48      1.05 o
   5   0   2     2999.73     3069.55     40.03 o
   6   0   2      108.45      108.87      2.22 o
   7   0   2     1257.89     1282.91     17.46 o
   8   0   2      386.11      408.17      6.32 o
   9   0   2      165.23      168.57      4.51 o
  10   0   2       29.99       24.68      2.75 o
  11   0   2       48.11       50.07      3.46 o
  12   0   2        7.98        8.13      3.99 o
 -12   1   2        1.65        5.00      3.65 o
 -11   1   2        1.69        2.71      3.16 o
 -10   1   2      345.51      344.22      7.49 o
  -9   1   2        7.06        5.79      2.29 o
  -8   1   2      128.03      113.35      3.57 o
  -7   1   2       40.57       39.24      1.96 o
  -6   1   2        6.96        6.02      0.56 o
  -5   1   2       84.34       93.18      1.69 o
  -4   1   2      205.36      208.38      3.24 o
  -3   1   2    10641.92    10464.14    136.97 o
  -2   1   2     1129.32     1117.53     13.88 o
  -1   1   2     7419.88     7351.62     80.13 o
   0   1   2     1482.49     1362.70     17.46 o
   1   1   2    12262.79    11950.91    248.52 o
   2   1   2     7320.75     7157.81     90.96 o
   3   1   2        4.47        0.87      0.49 o
   4   1   2      140.65      170.87      2.97 o
   5   1   2     2334.99     2391.38     32.69 o
   6   1   2      182.21      187.84      3.31 o
   7   1   2      489.13      490.04      6.62 o
   8   1   2      377.03      402.53      5.76 o
   9   1   2        6.49        4.97      1.66 o
  10   1   2      339.01      368.26      6.43 o
  11   1   2       26.26       23.85      2.90 o
  12   1   2      362.57      382.56      9.52 o
  13   1   2        5.67        3.57      5.15 o
 -12   2   2       54.31       51.61      5.61 o
 -11   2   2       33.00       31.56      3.91 o
 -10   2   2      153.83      163.68      4.93 o
  -9   2   2      125.64      129.37      4.48 o
  -8   2   2       10.23       12.38      2.11 o
  -7   2   2      688.16      706.76     11.06 o
  -6   2   2       29.20       29.61      1.28 o
  -5   2   2      176.85      158.00      2.60 o
  -4   2   2       96.57      136.94      2.26 o
  -3   2   2        3.59        4.66      0.45 o
  -2   2   2     2783.87     2630.45     32.16 o
  -1   2   2      240.11      188.85      2.52 o
   0   2   2       35.77       41.27      0.71 o
   1   2   2      129.04      154.35      1.62 o
   2   2   2      266.30      366.60      4.14 o
   3   2   2     2698.62     2754.00     33.97 o
   4   2   2      859.56      860.89     10.61 o
   5   2   2     2837.56     3102.99     37.47 o
   6   2   2      554.35      533.22      7.11 o
   7   2   2      499.71      532.51      7.15 o
   8   2   2     1666.34     1637.10     22.61 o
   9   2   2     1255.78     1219.75     17.53 o
  10   2   2       59.73       47.51      2.48 o
  11   2   2       69.75       68.77      3.72 o
  12   2   2        9.59        6.62      3.91 o
  13   2   2        4.52        8.61      5.04 o
 -12   3   2       20.15       12.79      4.70 o
 -11   3   2        1.36        3.01      4.03 o
 -10   3   2       12.64       18.70      3.05 o
  -9   3   2       13.67       16.89      2.82 o
  -8   3   2      345.05      333.99      6.17 o
  -7   3   2       76.42       71.93      2.63 o
  -6   3   2      633.43      632.20      8.99 o
  -5   3   2       36.23       30.32      1.28 o
  -4   3   2       47.98       37.28      1.05 o
  -3   3   2       13.58        6.70      0.68 o
  -2   3   2      165.46      202.70      2.60 o
  -1   3   2     2904.12     2676.95     32.99 o
   0   3   2        9.14       12.57      0.41 o
   1   3   2     4775.42     4206.87     48.45 o
   2   3   2        2.15        4.10      0.34 o
   3   3   2      206.71      213.30      2.71 o
   4   3   2     1667.97     1584.85     20.69 o
   5   3   2       20.32       36.42      0.83 o
   6   3   2       17.98       17.42      1.24 o
   7   3   2        5.47        9.14      1.35 o
   8   3   2        3.86        2.60      1.39 o
   9   3   2       30.92       27.91      1.99 o
  10   3   2       55.65       57.22      2.93 o
  11   3   2        0.02       -0.30      2.63 o
  12   3   2      116.97      122.72      5.27 o
  13   3   2       74.79       69.30      7.26 o
 -11   4   2        9.78       11.70      4.33 o
 -10   4   2       59.49       65.57      4.40 o
  -9   4   2      476.96      474.35      9.74 o
  -8   4   2        0.45        1.02      2.29 o
  -7   4   2     1011.00      996.51     15.31 o
  -6   4   2       46.76       37.77      1.54 o
  -5   4   2      438.16      432.63      6.40 o
  -4   4   2     1371.09     1421.24     17.61 o
  -3   4   2      268.98      332.37      4.44 o
  -2   4   2      721.57      697.17      8.77 o
  -1   4   2      564.16      566.29      7.52 o
   0   4   2      166.61      217.93      3.24 o
   1   4   2      145.61      134.30      1.81 o
   2   4   2     1970.43     2247.78     29.95 o
   3   4   2      387.59      412.31      5.08 o
   4   4   2      113.87      104.09      1.50 o
   5   4   2       26.20       27.69      0.79 o
   6   4   2       61.99       61.51      1.62 o
   7   4   2       19.15       21.78      1.47 o
   8   4   2      411.83      401.78      5.94 o
   9   4   2       98.98       98.07      3.01 o
  10   4   2      402.52      399.33      8.13 o
  11   4   2      306.99      298.55      6.96 o
  12   4   2        1.84        1.84      3.99 o
  13   4   2        6.07        1.32      4.48 o
 -11   5   2       20.95       21.14      5.12 o
 -10   5   2      328.91      357.28     11.21 o
  -9   5   2       54.64       49.43      4.25 o
  -8   5   2      118.87      116.40      4.03 o
  -7   5   2       13.13        9.74      2.03 o
  -6   5   2        8.82        5.94      1.50 o
  -5   5   2      159.00      164.14      2.97 o
  -4   5   2       41.01       38.45      1.43 o
  -3   5   2      247.14      239.00      3.57 o
  -2   5   2      583.33      595.30      7.67 o
  -1   5   2     2801.66     2772.58     41.34 o
   0   5   2      116.42      105.82      2.37 o
   1   5   2      687.18      811.46     10.16 o
   2   5   2       76.84       63.99      1.13 o
   3   5   2     1200.07     1030.29     13.13 o
   4   5   2       84.17       76.22      1.54 o
   5   5   2      339.16      285.87      3.31 o
   6   5   2      226.16      251.71      4.03 o
   7   5   2       72.63       65.80      1.81 o
   8   5   2       12.35        9.86      1.54 o
   9   5   2        4.21        6.43      1.69 o
  10   5   2      110.88      106.61      3.99 o
  11   5   2       48.96       42.81      3.61 o
  12   5   2       21.62       20.77      4.21 o
  13   5   2       60.01       51.09      6.06 o
 -10   6   2       43.20       49.73      5.91 o
  -9   6   2       20.99       27.09      4.89 o
  -8   6   2       49.29       60.38      4.40 o
  -7   6   2       67.03       70.61      3.84 o
  -6   6   2      126.13      123.05      3.54 o
  -5   6   2     1041.49     1046.88     14.82 o
  -4   6   2       55.67       66.81      1.99 o
  -3   6   2     1285.99     1307.55     19.68 o
  -2   6   2     1764.14     1869.93     27.09 o
  -1   6   2       49.33       37.21      1.66 o
   0   6   2      306.67      303.48      5.27 o
   1   6   2       33.99       38.22      1.28 o
   2   6   2      109.53      114.33      1.99 o
   3   6   2      332.44      328.20      4.59 o
   4   6   2      252.03      292.08      4.44 o
   5   6   2      282.37      312.24      4.18 o
   6   6   2      788.48      788.85      9.74 o
   7   6   2        5.39        4.25      1.39 o
   8   6   2      197.87      193.25      3.91 o
   9   6   2      159.81      173.46      4.74 o
  10   6   2       92.47       99.65      4.29 o
  11   6   2       13.63       18.81      3.46 o
  12   6   2       21.34       21.41      4.33 o
 -10   7   2      311.30      328.68     11.14 o
  -9   7   2        2.01        4.97      4.44 o
  -8   7   2       51.11       61.06      5.00 o
  -7   7   2        0.26       -2.63      3.46 o
  -6   7   2        7.91        4.51      2.82 o
  -5   7   2        4.42        3.91      1.77 o
  -4   7   2       99.64       99.99      2.82 o
  -3   7   2        1.11        2.82      1.54 o
  -2   7   2        8.38       13.73      1.62 o
  -1   7   2      595.29      580.32      9.33 o
   0   7   2      204.17      205.82      4.18 o
   1   7   2       55.37       48.76      1.81 o
   2   7   2      394.28      404.90      5.38 o
   3   7   2      437.49      538.30      7.37 o
   4   7   2     1027.92     1105.65     14.97 o
   5   7   2     2872.07     2890.14     35.89 o
   6   7   2        7.95        5.42      1.05 o
   7   7   2     2411.23     2459.28     33.59 o
   8   7   2        0.76        0.38      2.03 o
   9   7   2       93.49       85.62      3.95 o
  10   7   2      634.51      646.53     12.49 o
  11   7   2      128.80      137.05      5.49 o
  12   7   2       39.36       38.67      4.89 o
  -9   8   2        0.45        6.92      4.85 o
  -8   8   2        3.09       -0.26      4.10 o
  -7   8   2      126.93      141.38      7.00 o
  -6   8   2        0.06       -2.41      2.82 o
  -5   8   2       58.05       60.68      3.08 o
  -4   8   2       47.73       54.70      2.56 o
  -3   8   2      411.24      420.40      7.07 o
  -2   8   2        2.92        2.03      1.66 o
  -1   8   2      914.67      925.94     15.91 o
   0   8   2      154.83      169.63      3.91 o
   1   8   2        1.51        6.40      1.66 o
   2   8   2      279.41      283.05      4.55 o
   3   8   2        6.56        7.22      0.75 o
   4   8   2      107.15      127.87      3.08 o
   5   8   2       93.62       88.56      2.67 o
   6   8   2       29.42       25.58      1.58 o
   7   8   2      329.18      336.10      5.72 o
   8   8   2      206.44      218.46      5.42 o
   9   8   2        0.83        2.90      2.60 o
  10   8   2        7.69        8.65      2.93 o
  11   8   2       37.88       30.02      4.40 o
  12   8   2      144.77      142.01      7.98 o
  -8   9   2      287.56      306.68      8.84 o
  -7   9   2       17.99       12.38      5.38 o
  -6   9   2       41.88       46.05      4.14 o
  -5   9   2       31.12       29.95      3.05 o
  -4   9   2       11.69       12.98      2.75 o
  -3   9   2        5.39        7.37      1.84 o
  -2   9   2       31.95       35.93      2.37 o
  -1   9   2       31.91       31.90      2.26 o
   0   9   2      407.75      406.41      7.60 o
   1   9   2       45.66       49.17      2.33 o
   2   9   2      318.94      318.38      5.72 o
   3   9   2     2027.93     2104.83     31.56 o
   4   9   2      115.28      120.23      3.20 o
   5   9   2      612.68      588.30      9.44 o
   6   9   2      247.53      249.27      5.08 o
   7   9   2      279.58      273.76      5.61 o
   8   9   2       33.56       35.78      3.01 o
   9   9   2       66.43       63.24      3.72 o
  10   9   2        3.83        4.40      3.05 o
  11   9   2       13.66        9.78      3.84 o
  12   9   2       43.98       26.86      5.27 o
  -8  10   2       13.73       17.12      4.93 o
  -7  10   2        4.66        1.20      5.12 o
  -6  10   2        1.62        0.00      3.80 o
  -5  10   2       93.32      105.03      5.30 o
  -4  10   2        0.13        0.53      2.52 o
  -3  10   2       17.89       21.03      2.78 o
  -2  10   2      339.70      351.97      6.73 o
  -1  10   2      288.43      291.44      5.76 o
   0  10   2       35.43       30.25      2.60 o
   1  10   2      882.49      879.81     13.28 o
   2  10   2       55.78       58.31      3.05 o
   3  10   2       44.64       39.16      2.86 o
   4  10   2      832.03      898.93     15.16 o
   5  10   2       29.16       24.90      2.93 o
   6  10   2        0.37       -1.47      2.37 o
   7  10   2        8.33       10.19      2.29 o
   8  10   2      294.61      299.64      6.32 o
   9  10   2      101.93      100.41      4.36 o
  10  10   2      484.34      468.63     10.31 o
  11  10   2       58.85       48.42      5.23 o
  -7  11   2      222.44      233.24      9.89 o
  -6  11   2       58.98       54.47      5.83 o
  -5  11   2      158.81      184.19      7.26 o
  -4  11   2       40.73       44.20      4.14 o
  -3  11   2      111.19      113.05      4.82 o
  -2  11   2        3.05        4.44      2.90 o
  -1  11   2        2.59        4.40      2.07 o
   0  11   2       92.50       98.07      3.76 o
   1  11   2       10.70       16.59      2.90 o
   2  11   2      430.26      416.56      8.13 o
   3  11   2      372.15      374.13      7.86 o
   4  11   2      270.80      265.86      6.13 o
   5  11   2      247.55      252.13      6.21 o
   6  11   2        3.09        3.46      3.42 o
   7  11   2        9.28        8.46      3.46 o
   8  11   2       42.69       46.05      4.14 o
   9  11   2        0.97        3.05      3.57 o
  10  11   2       19.93       18.36      5.49 o
  -5  12   2        0.13       -3.72      4.29 o
  -4  12   2      205.43      214.47      6.77 o
  -3  12   2       49.50       58.95      4.55 o
  -2  12   2       43.41       47.59      3.91 o
  -1  12   2       29.84       33.52      3.39 o
   0  12   2      333.53      333.54      9.82 o
   1  12   2      181.56      165.83      5.94 o
   2  12   2        0.23       -1.77      2.90 o
   3  12   2      101.31      101.27      4.18 o
   4  12   2       74.52       74.75      4.14 o
   5  12   2       94.22       84.57      4.18 o
   6  12   2        2.98        9.82      3.80 o
   7  12   2        3.75        5.68      3.39 o
   8  12   2       39.81       40.74      4.21 o
   9  12   2       48.17       44.28      4.89 o
  10  12   2       51.69       46.42      7.56 o
  -4  13   2        2.86       -2.45      4.89 o
  -3  13   2      244.10      252.28      7.64 o
  -2  13   2        4.96        1.84      4.14 o
  -1  13   2       84.88       85.43      5.19 o
   0  13   2       30.47       31.34      4.59 o
   1  13   2       22.40       20.01      4.66 o
   2  13   2       19.96       13.39      4.18 o
   3  13   2       82.69       84.68      4.55 o
   4  13   2       31.03       25.73      3.72 o
   5  13   2       85.10       87.77      6.24 o
   6  13   2      103.96      123.69      5.98 o
   7  13   2       54.49       52.82      5.19 o
   8  13   2      213.28      229.56      7.45 o
   9  13   2       15.57        6.96      5.15 o
  -2  14   2      328.79      320.45      9.86 o
  -1  14   2       60.10       55.56      5.19 o
   0  14   2        0.08        6.40      4.29 o
   1  14   2        0.08       -1.20      4.85 o
   2  14   2        9.76       10.91      4.55 o
   3  14   2       35.46       32.05      3.95 o
   4  14   2      259.00      253.52      7.34 o
   5  14   2        0.03        4.06      5.19 o
   6  14   2      260.91      259.50      8.99 o
   7  14   2       40.97       36.87      5.23 o
   1  15   2        7.38        6.96      4.55 o
   2  15   2        0.51        2.03      5.53 o
   3  15   2       56.02       46.01      6.28 o
   4  15   2        0.14        1.35      5.00 o
  -6 -13   3       47.90       45.75      8.88 o
  -5 -13   3      144.55      134.42     10.27 o
  -4 -13   3      262.57      275.19     10.04 o
  -3 -13   3       93.66      103.79      8.39 o
  -2 -13   3      167.26      178.28      7.79 o
  -1 -13   3       14.29       12.98      5.23 o
   0 -13   3        0.41        4.25      6.06 o
   1 -13   3       14.22       11.89      6.09 o
  -7 -12   3       18.63       18.73      4.89 o
  -6 -12   3       15.80       11.21      4.40 o
  -5 -12   3        0.33        1.50      4.18 o
  -4 -12   3       10.15        7.75      4.29 o
  -3 -12   3        1.88       -2.07      3.84 o
  -2 -12   3        6.95        9.37      4.29 o
  -1 -12   3      159.37      171.51      6.85 o
   0 -12   3        0.50        4.29      5.12 o
   1 -12   3      278.65      288.02     10.50 o
   2 -12   3      126.49      128.13      8.46 o
   3 -12   3       33.35       25.17      4.59 o
  -9 -11   3       51.91       46.57      5.98 o
  -8 -11   3        1.65        1.17      4.25 o
  -7 -11   3      220.73      226.70      7.49 o
  -6 -11   3       12.39       10.57      3.69 o
  -5 -11   3      101.54       90.06      4.40 o
  -4 -11   3       36.76       48.98      3.61 o
  -3 -11   3      152.22      155.60      5.79 o
  -2 -11   3      214.52      216.80      6.70 o
  -1 -11   3       26.94       25.73      3.50 o
   0 -11   3       62.44       65.35      4.03 o
   1 -11   3       73.83       71.44      4.33 o
   2 -11   3       14.06       16.67      4.18 o
   3 -11   3        3.83        6.09      4.55 o
   4 -11   3        0.19        3.31      4.89 o
   5 -11   3       62.29       58.20      5.98 o
 -10 -10   3       12.82       11.02      4.82 o
  -9 -10   3       38.83       45.71      4.29 o
  -8 -10   3        9.47        9.03      3.72 o
  -7 -10   3       38.10       35.63      3.39 o
  -6 -10   3        4.63        5.12      2.93 o
  -5 -10   3        0.25       -0.30      2.71 o
  -4 -10   3      147.45      149.95      4.78 o
  -3 -10   3       78.52       79.42      3.69 o
  -2 -10   3       54.88       55.64      3.27 o
  -1 -10   3       52.41       58.35      3.46 o
   0 -10   3      331.45      336.32      7.00 o
   1 -10   3       25.46       26.37      3.39 o
   2 -10   3      128.29      130.92      4.59 o
   3 -10   3      111.78      112.90      4.55 o
   4 -10   3      801.44      826.73     16.48 o
   5 -10   3       24.14       18.13      4.48 o
   6 -10   3      137.25      124.56      6.85 o
 -10  -9   3      104.77      106.39      6.24 o
  -9  -9   3      108.07      110.19      5.64 o
  -8  -9   3       13.52       12.75      3.61 o
  -7  -9   3       14.15       17.08      3.16 o
  -6  -9   3       23.95       23.78      2.75 o
  -5  -9   3      110.69      110.53      3.16 o
  -4  -9   3       15.25       12.30      1.84 o
  -3  -9   3       40.10       44.62      2.48 o
  -2  -9   3       79.53       78.14      2.97 o
  -1  -9   3      424.17      449.37      8.01 o
   0  -9   3        5.25        7.41      2.52 o
   1  -9   3      555.30      554.25      9.78 o
   2  -9   3        9.24        6.88      2.37 o
   3  -9   3       51.88       47.29      3.42 o
   4  -9   3      103.54       99.77      4.55 o
   5  -9   3       48.63       49.47      4.55 o
   6  -9   3        2.79        3.12      4.70 o
   7  -9   3       64.16       59.03      6.47 o
 -11  -8   3      161.22      175.38      7.75 o
 -10  -8   3       59.12       50.56      5.87 o
  -9  -8   3       27.34       26.26      4.82 o
  -8  -8   3      102.38      119.25      5.15 o
  -7  -8   3      100.56      106.80      3.42 o
  -6  -8   3      346.09      364.46      6.66 o
  -5  -8   3        2.01        5.15      1.77 o
  -4  -8   3        3.38        6.43      1.54 o
  -3  -8   3        1.93        2.82      1.66 o
  -2  -8   3       52.56       49.47      2.07 o
  -1  -8   3       49.85       47.48      2.22 o
   0  -8   3      238.53      268.34      4.70 o
   1  -8   3      338.90      354.42      6.36 o
   2  -8   3      291.01      304.72      6.28 o
   3  -8   3       17.51       14.48      2.22 o
   4  -8   3       86.22       82.24      3.95 o
   5  -8   3       18.37       14.86      3.27 o
   6  -8   3      285.55      278.84      8.24 o
   7  -8   3       73.04       66.32      5.08 o
   8  -8   3      180.70      177.04      8.13 o
 -11  -7   3        8.25        3.61      4.29 o
 -10  -7   3      191.18      192.76      7.71 o
  -9  -7   3        6.75        5.87      3.16 o
  -8  -7   3       24.21       22.95      2.60 o
  -7  -7   3      104.84       95.82      3.08 o
  -6  -7   3      633.24      621.52      9.89 o
  -5  -7   3       24.58       18.02      1.92 o
  -4  -7   3      422.07      401.18      6.70 o
  -3  -7   3      447.35      468.48      8.50 o
  -2  -7   3      520.42      512.91      9.03 o
  -1  -7   3     1013.64     1005.01     14.41 o
   0  -7   3      317.76      334.06      5.34 o
   1  -7   3     1497.08     1503.06     20.54 o
   2  -7   3      225.06      199.54      4.70 o
   3  -7   3      166.98      168.57      4.21 o
   4  -7   3      224.65      212.06      5.15 o
   5  -7   3      586.58      606.09     13.02 o
   6  -7   3      101.28      101.65      4.85 o
   7  -7   3      308.47      323.08      8.84 o
   8  -7   3      223.29      223.65      8.73 o
   9  -7   3       89.88       78.70      8.13 o
 -12  -6   3        4.80       10.01      5.83 o
 -11  -6   3      175.44      164.25      7.41 o
 -10  -6   3       15.47       16.63      3.65 o
  -9  -6   3      736.83      765.64     15.50 o
  -8  -6   3       86.70       79.11      3.20 o
  -7  -6   3      523.87      540.03      8.84 o
  -6  -6   3       12.99       11.96      1.50 o
  -5  -6   3      581.28      611.66      9.37 o
  -4  -6   3      135.64      155.71      3.35 o
  -3  -6   3       20.12       21.14      1.77 o
  -2  -6   3        0.03        1.47      2.14 o
  -1  -6   3       30.20       21.59      1.66 o
   0  -6   3      286.85      268.68      4.33 o
   1  -6   3     1016.00     1091.95     14.56 o
   2  -6   3      577.67      605.83      9.18 o
   3  -6   3       45.79       48.27      2.48 o
   4  -6   3      578.46      616.93     12.41 o
   5  -6   3      349.69      322.63      7.45 o
   6  -6   3      834.43      877.37     17.53 o
   7  -6   3       19.10       14.30      3.50 o
   8  -6   3      103.46      111.81      6.66 o
   9  -6   3        7.94        4.85      4.51 o
  10  -6   3       53.45       44.77      6.09 o
 -12  -5   3      100.26       97.10      5.68 o
 -11  -5   3       25.32       20.58      3.76 o
 -10  -5   3        3.28        5.45      3.01 o
  -9  -5   3      203.63      201.98      5.98 o
  -8  -5   3        0.27        0.34      1.88 o
  -7  -5   3      137.20      129.11      3.27 o
  -6  -5   3      138.58      153.07      2.90 o
  -5  -5   3       19.42       26.67      1.50 o
  -4  -5   3      172.39      160.71      2.86 o
  -3  -5   3     1971.91     2085.91     29.42 o
  -2  -5   3       64.50       43.79      2.22 o
  -1  -5   3     1455.18     1493.47     26.07 o
   0  -5   3       60.91       46.72      1.62 o
   1  -5   3      851.79      770.60      9.74 o
   2  -5   3      804.94      839.67     12.79 o
   3  -5   3      843.33      837.19     13.13 o
   4  -5   3        0.25        2.90      1.96 o
   5  -5   3        0.14       -2.60      2.60 o
   6  -5   3        0.74        1.54      2.41 o
   7  -5   3      173.00      170.27      5.61 o
   8  -5   3       68.35       71.89      4.66 o
   9  -5   3      104.11      102.36      6.32 o
  10  -5   3        8.85        5.42      5.04 o
 -12  -4   3       10.23        8.61      3.69 o
 -11  -4   3        8.00       13.58      4.14 o
 -10  -4   3       60.50       52.10      3.61 o
  -9  -4   3      424.23      426.27      9.10 o
  -8  -4   3       30.79       27.88      2.26 o
  -7  -4   3      345.15      334.21      5.45 o
  -6  -4   3       73.00       61.85      1.73 o
  -5  -4   3      497.72      477.77      6.47 o
  -4  -4   3        0.67        0.19      1.02 o
  -3  -4   3      160.98      170.57      3.12 o
  -2  -4   3      156.41      161.84      3.35 o
  -1  -4   3     1643.76     1693.30     30.17 o
   0  -4   3      752.99      746.68     12.45 o
   1  -4   3      488.29      509.22      6.62 o
   2  -4   3       50.72       44.73      1.69 o
   3  -4   3      724.20      807.96     14.30 o
   4  -4   3     1168.04     1150.60     20.09 o
   5  -4   3       23.53       32.20      3.24 o
   6  -4   3        0.52        4.25      2.93 o
   7  -4   3      480.10      477.70     10.01 o
   8  -4   3      136.21      137.69      4.89 o
   9  -4   3      100.50       92.06      6.06 o
  10  -4   3      183.11      189.83      7.79 o
  11  -4   3       52.76       52.14      6.66 o
 -12  -3   3       51.53       55.64      5.42 o
 -11  -3   3      109.60      110.64      5.38 o
 -10  -3   3        0.26        2.03      3.24 o
  -9  -3   3        0.02        3.57      3.01 o
  -8  -3   3      439.01      424.01      6.96 o
  -7  -3   3        1.98        2.63      1.20 o
  -6  -3   3      354.37      337.86      4.66 o
  -5  -3   3      611.60      574.19      7.41 o
  -4  -3   3      902.27      910.29     11.10 o
  -3  -3   3      590.18      619.49      9.18 o
  -2  -3   3        0.20        1.17      0.60 o
  -1  -3   3     2862.29     2915.42     51.76 o
   0  -3   3      204.27      156.50      2.26 o
   1  -3   3      284.57      260.74      3.72 o
   2  -3   3       16.46        2.86      0.87 o
   3  -3   3      774.73      870.82     14.07 o
   4  -3   3      802.40      840.99     13.13 o
   5  -3   3      137.53      124.18      4.03 o
   6  -3   3      373.46      365.93      8.88 o
   7  -3   3       24.24       27.05      2.82 o
   8  -3   3       10.45        4.78      2.48 o
   9  -3   3       39.17       35.55      4.06 o
  10  -3   3      244.54      262.70      8.92 o
  11  -3   3       26.11       28.67      5.00 o
 -12  -2   3       10.20       11.93      4.40 o
 -11  -2   3        5.75       11.59      3.65 o
 -10  -2   3      103.90       94.35      4.29 o
  -9  -2   3       45.77       46.80      2.82 o
  -8  -2   3        1.39        0.49      1.69 o
  -7  -2   3      822.52      848.18     12.90 o
  -6  -2   3       21.59       18.66      1.20 o
  -5  -2   3        0.56        1.69      0.94 o
  -4  -2   3        3.77        3.65      0.79 o
  -3  -2   3      987.26      817.97     12.94 o
  -2  -2   3      140.88      154.05      2.45 o
  -1  -2   3      888.92      782.15     10.27 o
   0  -2   3      106.13      106.50      1.69 o
   1  -2   3      491.23      524.65      6.40 o
   2  -2   3      413.48      387.22      5.57 o
   3  -2   3      326.15      300.39      4.89 o
   4  -2   3      499.01      493.57      7.19 o
   5  -2   3      136.53      146.00      2.71 o
   6  -2   3     1324.43     1311.73     19.37 o
   7  -2   3      557.60      557.41      8.65 o
   8  -2   3       72.23       79.83      3.08 o
   9  -2   3        0.26        3.08      3.24 o
  10  -2   3       33.65       32.54      5.42 o
  11  -2   3        3.91        1.47      4.33 o
  12  -2   3      350.84      372.66     12.26 o
 -12  -1   3        0.51        2.63      3.91 o
 -11  -1   3       62.91       45.48      4.33 o
 -10  -1   3        0.25       -1.66      2.56 o
  -9  -1   3      770.09      802.28     15.61 o
  -8  -1   3        4.42        1.77      1.73 o
  -7  -1   3      607.94      633.29     10.31 o
  -6  -1   3        5.98        8.39      1.50 o
  -5  -1   3      330.01      349.56      4.74 o
  -4  -1   3      764.11      857.39     11.06 o
  -3  -1   3       57.28       66.74      1.28 o
  -2  -1   3     1706.52     1658.06     22.72 o
  -1  -1   3     4374.03     4372.78     54.44 o
   0  -1   3      787.78      821.92      8.73 o
   1  -1   3      997.80     1025.52     11.77 o
   2  -1   3      179.22      140.92      2.03 o
   3  -1   3     1278.90     1336.93     17.31 o
   4  -1   3      300.19      220.34      3.72 o
   5  -1   3      125.08      120.83      2.56 o
   6  -1   3      186.28      174.10      3.27 o
   7  -1   3     1743.36     1629.77     22.42 o
   8  -1   3       92.20       85.21      3.01 o
   9  -1   3       78.52       64.89      3.31 o
  10  -1   3       22.67       22.16      4.29 o
  11  -1   3        0.31        3.72      3.91 o
  12  -1   3       92.12       99.77      8.01 o
 -12   0   3        2.84        3.05      3.61 o
 -11   0   3      175.49      177.04      6.17 o
 -10   0   3       97.77       93.67      3.87 o
  -9   0   3        7.11        1.88      2.14 o
  -8   0   3      212.17      199.72      4.78 o
  -7   0   3      607.67      606.24      9.56 o
  -6   0   3      137.78      132.84      2.90 o
  -5   0   3       71.50       84.68      2.07 o
  -4   0   3      257.74      194.46      2.78 o
  -3   0   3     2165.60     2374.11     28.44 o
  -2   0   3     4552.90     4536.53     59.21 o
  -1   0   3     1772.51     1648.24     19.41 o
   0   0   3     2106.40     1960.10     20.31 o
   1   0   3     5295.21     5044.74     54.40 o
   2   0   3       43.68       58.24      1.13 o
   3   0   3     2374.54     2700.65     34.80 o
   4   0   3      211.01      232.60      3.84 o
   5   0   3     1400.90     1393.85     17.23 o
   6   0   3      383.87      392.94      5.45 o
   7   0   3     2820.19     2841.72     36.12 o
   8   0   3        7.66        4.63      1.35 o
   9   0   3      835.07      827.33     11.32 o
  10   0   3      513.31      533.49      9.52 o
  11   0   3       13.34       10.31      3.24 o
  12   0   3       42.19       39.61      4.51 o
 -12   1   3      250.26      288.24      7.60 o
 -11   1   3       82.84       73.96      4.48 o
 -10   1   3       53.90       59.06      3.95 o
  -9   1   3      532.86      524.46      9.82 o
  -8   1   3        9.86        8.31      2.03 o
  -7   1   3     2527.24     2554.61     38.41 o
  -6   1   3        5.07        5.53      1.43 o
  -5   1   3      272.83      274.17      4.25 o
  -4   1   3      313.53      318.00      4.59 o
  -3   1   3      784.82      757.51      9.07 o
  -2   1   3      383.86      354.91      4.55 o
  -1   1   3     2339.06     2280.40     25.43 o
   0   1   3     6159.35     5685.48     69.86 o
   1   1   3      606.84      599.32      6.81 o
   2   1   3     5352.05     5037.22     62.83 o
   3   1   3      130.31      175.23      2.75 o
   4   1   3       50.68       56.09      1.28 o
   5   1   3      153.55      175.01      2.90 o
   6   1   3     1118.78     1100.27     13.17 o
   7   1   3        3.67        5.64      1.09 o
   8   1   3      137.62      143.97      2.82 o
   9   1   3      165.16      146.60      3.20 o
  10   1   3       12.47       10.83      2.07 o
  11   1   3        0.05       -0.26      2.67 o
  12   1   3        0.77       -2.33      4.55 o
 -12   2   3       47.87       48.60      4.59 o
 -11   2   3        6.99        9.40      3.87 o
 -10   2   3       97.27      112.11      4.36 o
  -9   2   3        0.40       -0.45      2.37 o
  -8   2   3        0.13        2.41      2.11 o
  -7   2   3      164.20      142.28      3.31 o
  -6   2   3     1526.80     1566.15     21.03 o
  -5   2   3       99.19       77.61      1.99 o
  -4   2   3     1497.77     1567.54     21.10 o
  -3   2   3     1854.07     2009.39     24.68 o
  -2   2   3      391.26      302.50      4.03 o
  -1   2   3      570.60      581.45      7.41 o
   0   2   3     1200.01     1195.67     16.25 o
   1   2   3     3541.05     3254.11     37.39 o
   2   2   3      288.98      280.04      3.65 o
   3   2   3      106.64       80.24      1.50 o
   4   2   3      145.01      159.06      2.41 o
   5   2   3       48.70       65.61      1.39 o
   6   2   3       26.35       26.15      0.98 o
   7   2   3      621.52      627.46      8.92 o
   8   2   3      170.93      156.46      3.01 o
   9   2   3     1021.26     1024.50     13.39 o
  10   2   3       13.72       11.47      2.29 o
  11   2   3       49.16       49.96      2.90 o
  12   2   3      193.56      190.81      8.35 o
  13   2   3       19.94       19.68      5.53 o
 -12   3   3       59.75       62.26      5.45 o
 -11   3   3      177.59      198.59      6.43 o
 -10   3   3      212.35      240.99      6.85 o
  -9   3   3       43.29       51.13      3.42 o
  -8   3   3      233.65      235.39      4.97 o
  -7   3   3       25.79       27.16      1.96 o
  -6   3   3       64.09       55.23      2.03 o
  -5   3   3      254.85      243.89      3.87 o
  -4   3   3       89.23      101.31      1.81 o
  -3   3   3      105.91       88.41      1.58 o
  -2   3   3       84.36       74.15      1.28 o
  -1   3   3      728.00      653.38      9.10 o
   0   3   3        7.27        4.70      0.49 o
   1   3   3     2644.95     2320.35     26.63 o
   2   3   3     1116.87     1039.32     14.37 o
   3   3   3        5.13        5.83      0.49 o
   4   3   3    11237.50    11365.66    160.67 o
   5   3   3       87.49      107.40      2.18 o
   6   3   3      438.03      462.65      6.36 o
   7   3   3        4.33        3.31      1.24 o
   8   3   3        7.78        5.83      1.54 o
   9   3   3       68.55       74.68      2.75 o
  10   3   3       69.64       60.83      2.52 o
  11   3   3       39.22       40.67      3.39 o
  12   3   3       14.83       17.46      4.25 o
  13   3   3        3.18        7.60      5.83 o
 -11   4   3       20.25       25.54      4.66 o
 -10   4   3      110.42      114.25      4.89 o
  -9   4   3        0.21       -0.26      2.45 o
  -8   4   3       21.89       20.80      2.14 o
  -7   4   3       48.91       58.12      2.37 o
  -6   4   3     1312.92     1315.23     17.91 o
  -5   4   3       41.64       38.64      1.43 o
  -4   4   3     5572.45     5728.03     68.43 o
  -3   4   3      255.93      292.19      4.03 o
  -2   4   3     2950.61     3015.34     38.30 o
  -1   4   3        7.71       13.09      0.94 o
   0   4   3      547.23      644.28      8.65 o
   1   4   3      645.75      653.23      8.28 o
   2   4   3       52.05       72.31      1.28 o
   3   4   3        3.55        3.80      0.49 o
   4   4   3       55.44       69.60      1.47 o
   5   4   3      267.56      293.21      4.63 o
   6   4   3       36.30       37.70      1.13 o
   7   4   3      154.16      158.61      3.12 o
   8   4   3       93.23       87.80      2.60 o
   9   4   3       57.64       65.12      2.90 o
  10   4   3       25.34       25.54      2.48 o
  11   4   3      625.20      672.64     14.18 o
  12   4   3        0.34       -4.06      4.06 o
  13   4   3      270.28      268.76     10.27 o
 -11   5   3       20.72       15.09      4.93 o
 -10   5   3      269.18      292.34      9.59 o
  -9   5   3       66.78       75.80      3.99 o
  -8   5   3      157.00      144.01      4.03 o
  -7   5   3        0.14        0.15      1.62 o
  -6   5   3      504.11      519.87      8.24 o
  -5   5   3       18.46       19.68      1.39 o
  -4   5   3      274.05      277.90      4.18 o
  -3   5   3       19.28       30.55      1.20 o
  -2   5   3      275.23      314.99      4.48 o
  -1   5   3      304.21      326.46      4.70 o
   0   5   3        0.94        0.23      0.45 o
   1   5   3      650.68      691.90      9.33 o
   2   5   3      985.98      936.32     12.68 o
   3   5   3     2203.23     2144.97     27.80 o
   4   5   3      828.01      804.01      9.10 o
   5   5   3     2420.20     2517.63     30.47 o
   6   5   3     2413.57     2526.81     35.29 o
   7   5   3      698.53      715.68     10.08 o
   8   5   3      167.00      165.75      3.76 o
   9   5   3     1049.76     1054.48     16.78 o
  10   5   3        5.72        4.93      2.90 o
  11   5   3       25.98       28.40      3.72 o
  12   5   3        9.49       14.03      3.95 o
  13   5   3       11.15       10.57      4.66 o
 -10   6   3        8.56       14.15      5.08 o
  -9   6   3       33.40       45.63      5.64 o
  -8   6   3        2.04        2.45      3.08 o
  -7   6   3       99.34       85.62      3.16 o
  -6   6   3       89.17       89.42      2.86 o
  -5   6   3      210.90      198.37      3.50 o
  -4   6   3      353.14      356.86      5.23 o
  -3   6   3      223.00      213.57      3.42 o
  -2   6   3      159.45      192.46      3.12 o
  -1   6   3       14.04       19.04      0.79 o
   0   6   3       12.92       14.60      1.54 o
   1   6   3      247.61      254.16      3.69 o
   2   6   3       50.88       62.52      1.66 o
   3   6   3       60.20       67.94      1.50 o
   4   6   3      105.48       72.79      1.73 o
   5   6   3      172.15      179.90      2.67 o
   6   6   3       48.14       40.86      1.54 o
   7   6   3       32.18       34.76      2.07 o
   8   6   3        6.09        4.40      1.92 o
   9   6   3        7.35        7.71      2.11 o
  10   6   3       39.39       38.64      2.97 o
  11   6   3        1.06        1.96      3.31 o
  12   6   3       95.55       93.64      5.68 o
 -10   7   3        6.64       -1.47      5.23 o
  -9   7   3        4.60        0.15      4.29 o
  -8   7   3      472.70      496.13     11.89 o
  -7   7   3        8.11       11.85      3.08 o
  -6   7   3      181.72      165.00      4.66 o
  -5   7   3      381.12      358.78      6.66 o
  -4   7   3      241.02      228.69      4.44 o
  -3   7   3      206.99      198.93      4.10 o
  -2   7   3      243.37      242.99      4.48 o
  -1   7   3      564.34      621.29     10.35 o
   0   7   3      152.59      153.64      3.57 o
   1   7   3       23.50       26.90      1.28 o
   2   7   3       70.11       75.54      1.77 o
   3   7   3       22.15       18.32      1.05 o
   4   7   3       11.89       11.93      1.39 o
   5   7   3      848.42      852.46     10.76 o
   6   7   3        2.87        4.14      1.13 o
   7   7   3     1466.06     1508.52     22.16 o
   8   7   3        1.11        1.88      1.99 o
   9   7   3      118.44      120.80      4.06 o
  10   7   3      112.72      113.20      4.29 o
  11   7   3      157.79      157.25      6.92 o
  12   7   3       82.30       65.12      5.38 o
  -9   8   3      108.05       96.42      6.92 o
  -8   8   3      168.44      184.41      6.77 o
  -7   8   3       24.38       24.42      3.99 o
  -6   8   3        1.51        1.05      2.82 o
  -5   8   3        1.82        2.48      2.03 o
  -4   8   3      328.44      323.49      6.06 o
  -3   8   3      258.44      272.56      5.19 o
  -2   8   3      110.86      113.54      3.16 o
  -1   8   3     3074.13     3176.58     47.40 o
   0   8   3      380.49      396.81      7.41 o
   1   8   3       52.21       60.12      2.22 o
   2   8   3      727.16      712.14     10.76 o
   3   8   3       45.58       40.63      1.47 o
   4   8   3      474.69      481.50      7.75 o
   5   8   3       48.47       46.99      1.88 o
   6   8   3        1.23        2.97      1.28 o
   7   8   3      386.14      399.37      6.47 o
   8   8   3      248.00      265.90      6.06 o
   9   8   3       32.53       26.22      2.82 o
  10   8   3      450.31      480.89     10.91 o
  11   8   3       28.51       28.21      4.18 o
  12   8   3       83.63       82.35      5.76 o
  -8   9   3        1.41        2.14      4.29 o
  -7   9   3        0.54        0.49      5.04 o
  -6   9   3      349.29      364.57      9.18 o
  -5   9   3       19.15       25.96      3.39 o
  -4   9   3     1084.80     1146.46     17.79 o
  -3   9   3      239.77      226.28      4.74 o
  -2   9   3      447.67      458.25      7.82 o
  -1   9   3        0.70        0.34      1.84 o
   0   9   3        7.90        7.34      1.96 o
   1   9   3        0.58        3.24      1.88 o
   2   9   3       12.77       15.76      1.81 o
   3   9   3       98.28      110.00      3.46 o
   4   9   3       93.51       97.17      2.90 o
   5   9   3      198.94      198.90      4.25 o
   6   9   3      530.86      538.45      7.90 o
   7   9   3      322.87      322.48      5.87 o
   8   9   3       14.12       13.39      2.60 o
   9   9   3      357.42      373.11      8.01 o
  10   9   3       63.21       57.56      4.40 o
  11   9   3       40.34       40.55      4.48 o
  12   9   3       90.10       80.66      5.94 o
  -8  10   3       42.08       36.98      4.89 o
  -7  10   3        9.64       12.19      5.83 o
  -6  10   3        0.28       -1.50      3.69 o
  -5  10   3       23.10       17.31      3.91 o
  -4  10   3      198.17      182.31      5.34 o
  -3  10   3      187.74      184.15      4.55 o
  -2  10   3      652.37      631.79     10.12 o
  -1  10   3      173.37      177.34      4.59 o
   0  10   3      230.58      244.11      5.34 o
   1  10   3      713.55      708.19     12.04 o
   2  10   3      377.71      354.00      7.07 o
   3  10   3       68.19       69.90      3.20 o
   4  10   3      326.08      321.35      6.70 o
   5  10   3      124.29      131.97      4.06 o
   6  10   3      410.73      421.30      7.71 o
   7  10   3        3.15        1.81      2.18 o
   8  10   3       13.12       11.40      2.60 o
   9  10   3       26.34       26.03      3.12 o
  10  10   3      232.54      241.82      7.49 o
  11  10   3       25.37       22.61      4.33 o
  -7  11   3      372.65      358.59     11.47 o
  -6  11   3      187.57      194.16      7.49 o
  -5  11   3      147.16      157.70      6.85 o
  -4  11   3      357.66      393.50      8.54 o
  -3  11   3       31.60       30.58      3.80 o
  -2  11   3      274.74      273.72      6.43 o
  -1  11   3        0.36       -0.79      2.33 o
   0  11   3       39.67       48.34      3.08 o
   1  11   3       47.77       45.63      3.24 o
   2  11   3      146.11      157.29      4.66 o
   3  11   3       43.40       39.73      2.90 o
   4  11   3       46.80       41.38      3.46 o
   5  11   3       58.69       51.61      3.31 o
   6  11   3        0.51       -1.39      3.16 o
   7  11   3       11.01       12.41      3.27 o
   8  11   3      504.05      537.89     11.10 o
   9  11   3        5.77        5.94      5.30 o
  10  11   3       29.71       32.20      5.12 o
  11  11   3        0.14        1.81      4.74 o
  -6  12   3       10.42       11.29      5.12 o
  -5  12   3        7.32        5.83      4.63 o
  -4  12   3        4.49        5.30      4.06 o
  -3  12   3      184.74      193.97      6.28 o
  -2  12   3        0.38       -0.26      3.31 o
  -1  12   3      154.91      161.35      5.38 o
   0  12   3       18.91       18.55      3.46 o
   1  12   3       97.57       95.52      5.12 o
   2  12   3        3.11        5.79      3.20 o
   3  12   3      230.13      230.91      6.24 o
   4  12   3      163.75      152.02      4.89 o
   5  12   3      123.81      124.22      4.66 o
   6  12   3        2.02        0.04      3.61 o
   7  12   3        1.97        7.30      3.95 o
   8  12   3        5.16        5.45      4.44 o
   9  12   3       14.91       11.51      5.98 o
  10  12   3       11.57       19.75      7.22 o
  -4  13   3       86.99       88.11      6.43 o
  -3  13   3       29.60       32.50      4.66 o
  -2  13   3        3.20        0.38      4.44 o
  -1  13   3        2.07        7.90      4.36 o
   0  13   3       14.56       11.62      4.33 o
   1  13   3       87.92       89.35      4.55 o
   2  13   3       13.15       12.41      3.54 o
   3  13   3        3.92        3.05      2.82 o
   4  13   3        1.15        1.54      3.20 o
   5  13   3        0.00        2.14      3.57 o
   6  13   3      113.80      106.92      5.87 o
   7  13   3       68.85       69.22      4.85 o
   8  13   3       21.23       16.10      4.63 o
   9  13   3       36.69       34.61      5.98 o
  -3  14   3       34.52       38.45      7.86 o
  -2  14   3       32.53       24.57      5.45 o
  -1  14   3       72.00       85.21      6.17 o
   0  14   3       18.93       18.81      4.63 o
   1  14   3        5.14        3.87      4.89 o
   2  14   3       62.65       60.68      5.15 o
   3  14   3       35.89       36.34      4.93 o
   4  14   3       93.69      100.90      5.57 o
   5  14   3       58.09       55.87      5.83 o
   6  14   3       14.08       11.47      4.44 o
   7  14   3       65.83       72.46      5.53 o
   0  15   3        0.03       -1.77      5.15 o
   1  15   3       88.46       91.53      7.03 o
   2  15   3       68.85       63.62      6.40 o
   3  15   3        1.06        6.51      7.00 o
   4  15   3       21.09       20.50      5.34 o
   5  15   3        0.36        5.00      4.78 o
  -4 -13   4       94.23       88.14      7.15 o
  -3 -13   4        3.29        2.37      5.68 o
  -2 -13   4      269.44      279.03      9.25 o
  -1 -13   4        0.16       -3.08      5.27 o
  -7 -12   4        8.58        2.78      5.34 o
  -6 -12   4       90.69       91.30      7.30 o
  -5 -12   4       66.28       66.78      8.58 o
  -4 -12   4       57.20       63.58      6.17 o
  -3 -12   4       37.02       45.52      7.00 o
  -2 -12   4       35.91       33.97      5.23 o
  -1 -12   4        0.95        2.86      4.48 o
   0 -12   4       13.50        8.61      4.40 o
   1 -12   4       35.05       49.96      7.26 o
   2 -12   4        9.17        6.51      5.76 o
   3 -12   4      131.99      119.03     10.27 o
  -8 -11   4       29.96       27.20      4.59 o
  -7 -11   4       97.54       99.17      6.13 o
  -6 -11   4        6.91        6.13      3.80 o
  -5 -11   4      104.71      100.29      4.93 o
  -4 -11   4      164.25      166.05      7.86 o
  -3 -11   4        1.22       -3.95      3.95 o
  -2 -11   4      295.87      328.42      8.99 o
  -1 -11   4        1.25        1.39      4.33 o
   0 -11   4       82.52       83.48      5.00 o
   1 -11   4       35.64       35.02      6.81 o
   2 -11   4        1.36        2.29      3.99 o
   3 -11   4       41.42       47.33      5.79 o
   4 -11   4       59.53       49.51      5.76 o
  -9 -10   4        8.26       15.80      4.44 o
  -8 -10   4      270.83      256.94      6.85 o
  -7 -10   4      104.49       98.68      4.44 o
  -6 -10   4      354.87      372.93      8.31 o
  -5 -10   4       12.69        8.69      3.12 o
  -4 -10   4      220.93      214.73      5.76 o
  -3 -10   4        0.06        3.01      2.48 o
  -2 -10   4      114.16      117.30      4.74 o
  -1 -10   4       17.69       20.69      2.90 o
   0 -10   4      138.56      142.01      5.00 o
   1 -10   4        8.37        8.05      3.12 o
   2 -10   4       38.35       40.93      4.59 o
   3 -10   4      151.71      153.83      6.73 o
   4 -10   4        7.66        6.73      4.63 o
   5 -10   4      337.48      319.77      9.63 o
   6 -10   4       11.98        8.43      5.15 o
 -10  -9   4      118.05      110.19      6.06 o
  -9  -9   4       43.62       43.86      5.12 o
  -8  -9   4       12.03       11.74      3.42 o
  -7  -9   4       10.06        8.09      2.78 o
  -6  -9   4      100.83      102.63      4.03 o
  -5  -9   4       47.48       40.78      2.33 o
  -4  -9   4       43.54       46.35      2.63 o
  -3  -9   4      152.83      146.30      3.87 o
  -2  -9   4        0.01        0.45      1.50 o
  -1  -9   4        4.38        2.45      2.18 o
   0  -9   4      377.61      386.62      7.49 o
   1  -9   4       82.11       82.35      3.76 o
   2  -9   4      373.25      354.08      8.54 o
   3  -9   4      282.31      298.63      8.16 o
   4  -9   4        7.77       10.61      3.80 o
   5  -9   4       12.18       12.79      4.18 o
   6  -9   4       58.37       55.41      5.53 o
   7  -9   4        8.88       11.77      4.78 o
 -11  -8   4      152.39      135.17      7.15 o
 -10  -8   4       76.86       74.37      5.91 o
  -9  -8   4       72.85       69.86      5.00 o
  -8  -8   4      149.49      158.15      5.38 o
  -7  -8   4        3.90        3.95      2.33 o
  -6  -8   4      172.37      179.52      4.85 o
  -5  -8   4       11.42       17.98      2.56 o
  -4  -8   4        1.45        4.33      1.84 o
  -3  -8   4      157.58      130.35      3.50 o
  -2  -8   4      134.85      134.87      3.61 o
  -1  -8   4       18.76       19.15      1.96 o
   0  -8   4      126.62      124.15      3.50 o
   1  -8   4        2.06        2.56      1.77 o
   2  -8   4      299.60      314.05      6.66 o
   3  -8   4        8.25        6.02      2.33 o
   4  -8   4       20.22       19.15      2.90 o
   5  -8   4       61.18       58.31      4.48 o
   6  -8   4        0.85        2.86      3.80 o
   7  -8   4      220.68      227.41      8.09 o
   8  -8   4       32.87       35.48      5.61 o
 -11  -7   4        9.31       12.41      5.15 o
 -10  -7   4        0.22        4.29      4.93 o
  -9  -7   4       23.86       23.29      3.87 o
  -8  -7   4      224.27      221.96      5.64 o
  -7  -7   4        1.48        1.84      2.56 o
  -6  -7   4      173.84      174.18      4.14 o
  -5  -7   4       33.95       35.02      2.11 o
  -4  -7   4      157.01      156.87      3.69 o
  -3  -7   4       33.24       33.74      2.33 o
  -2  -7   4        0.35        1.84      1.58 o
  -1  -7   4     1658.06     1702.79     26.03 o
   0  -7   4      207.32      203.82      3.87 o
   1  -7   4     1059.53     1088.23     15.95 o
   2  -7   4      376.08      352.01      6.17 o
   3  -7   4      253.18      270.75      5.83 o
   4  -7   4      390.40      384.51      8.77 o
   5  -7   4      215.33      205.52      6.70 o
   6  -7   4        9.67        8.39      4.06 o
   7  -7   4        4.21        2.41      3.80 o
   8  -7   4       28.23       26.37      5.98 o
   9  -7   4       38.64       49.66      9.82 o
 -11  -6   4       33.37       34.72      5.83 o
 -10  -6   4      120.97      137.50      5.91 o
  -9  -6   4      183.42      181.67      5.87 o
  -8  -6   4       30.28       29.38      2.52 o
  -7  -6   4      119.53      114.51      3.84 o
  -6  -6   4        9.75        7.03      1.54 o
  -5  -6   4        5.22        5.19      1.73 o
  -4  -6   4      160.34      185.62      3.91 o
  -3  -6   4      242.28      236.25      5.42 o
  -2  -6   4       19.89       20.84      2.41 o
  -1  -6   4       71.61       63.77      2.52 o
   0  -6   4      936.82      910.85     12.19 o
   1  -6   4       10.59        8.31      1.17 o
   2  -6   4      828.97      837.45     12.53 o
   3  -6   4       39.85       40.93      2.56 o
   4  -6   4       90.30       91.42      3.91 o
   5  -6   4        9.57       12.75      3.16 o
   6  -6   4      142.83      140.02      5.23 o
   7  -6   4       13.70       13.20      3.80 o
   8  -6   4      215.76      209.58      7.03 o
   9  -6   4      241.93      247.16      9.56 o
 -12  -5   4       60.22       62.83      5.64 o
 -11  -5   4        1.13       -0.41      3.54 o
 -10  -5   4        3.86        3.87      3.12 o
  -9  -5   4       51.81       40.89      3.42 o
  -8  -5   4       14.73       16.82      2.78 o
  -7  -5   4        6.11        6.55      2.14 o
  -6  -5   4      526.89      530.40      8.01 o
  -5  -5   4      102.42       98.83      2.41 o
  -4  -5   4      154.03      162.78      3.42 o
  -3  -5   4      196.74      181.67      4.36 o
  -2  -5   4      756.82      755.97     14.37 o
  -1  -5   4      517.09      532.06     10.01 o
   0  -5   4        0.03       -0.98      1.20 o
   1  -5   4      963.05      983.68     12.68 o
   2  -5   4       47.76       38.86      1.84 o
   3  -5   4      185.10      174.86      4.21 o
   4  -5   4      213.16      192.24      5.30 o
   5  -5   4       17.11       23.66      3.35 o
   6  -5   4       21.35       16.55      3.84 o
   7  -5   4      157.06      165.23      5.64 o
   8  -5   4        0.24       -3.57      3.57 o
   9  -5   4       53.84       51.92      6.13 o
  10  -5   4      169.80      177.11      8.88 o
 -12  -4   4       97.72      100.60      5.83 o
 -11  -4   4        1.48        4.51      3.80 o
 -10  -4   4      126.78      119.93      5.08 o
  -9  -4   4       84.61       89.12      4.33 o
  -8  -4   4        6.06        7.15      2.56 o
  -7  -4   4      337.26      337.52      5.98 o
  -6  -4   4      155.16      148.94      2.71 o
  -5  -4   4     3340.83     3324.69     39.43 o
  -4  -4   4      111.57      104.55      2.37 o
  -3  -4   4      192.22      179.90      3.50 o
  -2  -4   4     2062.11     2136.17     38.56 o
  -1  -4   4       27.09       28.85      1.88 o
   0  -4   4       12.66       11.59      1.13 o
   1  -4   4      246.36      264.39      3.87 o
   2  -4   4       59.56       56.02      1.77 o
   3  -4   4        0.18        2.41      1.24 o
   4  -4   4      245.52      264.43      5.98 o
   5  -4   4       34.13       38.64      3.87 o
   6  -4   4     1198.25     1173.62     24.94 o
   7  -4   4       20.13       17.64      2.86 o
   8  -4   4      505.70      521.26     11.55 o
   9  -4   4       51.30       54.13      4.82 o
  10  -4   4       98.04       86.94      6.43 o
  11  -4   4       90.94       96.53      9.82 o
 -12  -3   4        5.27        1.84      3.84 o
 -11  -3   4       23.09       24.64      3.87 o
 -10  -3   4      632.88      622.34     12.90 o
  -9  -3   4       80.24       77.05      4.06 o
  -8  -3   4      268.36      280.42      5.91 o
  -7  -3   4      222.47      212.93      3.84 o
  -6  -3   4      431.45      442.75      6.09 o
  -5  -3   4      186.78      183.02      2.93 o
  -4  -3   4      476.51      494.81      6.32 o
  -3  -3   4        4.66        6.92      1.20 o
  -2  -3   4       28.55       36.94      1.24 o
  -1  -3   4       20.96       18.25      1.13 o
   0  -3   4        9.96        7.64      0.75 o
   1  -3   4      488.28      453.47      5.72 o
   2  -3   4      609.93      622.46      8.46 o
   3  -3   4      709.47      735.66     11.77 o
   4  -3   4      403.15      436.31      7.52 o
   5  -3   4     1596.99     1645.94     29.19 o
   6  -3   4        8.41        2.86      2.82 o
   7  -3   4      806.83      778.47     17.61 o
   8  -3   4        9.31        5.64      2.26 o
   9  -3   4       61.51       61.06      5.27 o
  10  -3   4        4.06        4.78      4.29 o
  11  -3   4       55.85       56.54      7.45 o
 -12  -2   4       23.34       17.79      4.14 o
 -11  -2   4      114.86      122.15      5.68 o
 -10  -2   4       20.37       18.13      3.54 o
  -9  -2   4      131.31      125.16      4.33 o
  -8  -2   4      405.98      381.01      7.19 o
  -7  -2   4       10.12       13.96      1.58 o
  -6  -2   4       94.13       88.29      2.14 o
  -5  -2   4      467.48      490.86      7.19 o
  -4  -2   4      641.37      630.58      8.43 o
  -3  -2   4     3624.68     3567.30     53.46 o
  -2  -2   4     1051.87     1115.01     15.65 o
  -1  -2   4       53.07       85.51      1.62 o
   0  -2   4      630.48      618.54      7.79 o
   1  -2   4      287.01      311.49      3.69 o
   2  -2   4      185.78      215.60      3.24 o
   3  -2   4      787.84      834.60     12.38 o
   4  -2   4       35.00       34.27      1.77 o
   5  -2   4      313.63      277.78      5.12 o
   6  -2   4      393.49      404.98      7.45 o
   7  -2   4       39.25       39.46      2.86 o
   8  -2   4      453.72      445.72      7.64 o
   9  -2   4       18.65       15.80      3.54 o
  10  -2   4       92.30       89.05      5.30 o
  11  -2   4      156.93      163.65      7.82 o
 -12  -1   4        2.42       -2.48      4.03 o
 -11  -1   4      323.95      339.93      8.73 o
 -10  -1   4        2.77        3.99      2.90 o
  -9  -1   4      242.92      244.27      5.79 o
  -8  -1   4     1195.38     1195.78     21.10 o
  -7  -1   4      388.96      408.78      7.37 o
  -6  -1   4       37.63       27.91      1.73 o
  -5  -1   4      126.37      112.82      2.03 o
  -4  -1   4      514.16      578.29      7.52 o
  -3  -1   4        1.22        5.34      0.41 o
  -2  -1   4       95.08       88.97      1.43 o
  -1  -1   4      158.91      161.99      2.33 o
   0  -1   4      796.06      815.37     11.02 o
   1  -1   4     1528.35     1636.31     18.85 o
   2  -1   4      586.16      696.08      8.61 o
   3  -1   4     1148.09     1137.92     15.46 o
   4  -1   4     1166.38     1101.02     14.18 o
   5  -1   4     1013.72     1002.34     14.26 o
   6  -1   4      618.93      648.68     10.65 o
   7  -1   4      292.17      301.26      5.08 o
   8  -1   4       56.24       41.72      2.60 o
   9  -1   4       34.31       24.90      2.67 o
  10  -1   4       23.52       27.54      3.46 o
  11  -1   4        5.13        7.71      5.27 o
  12  -1   4        5.91        8.28      5.79 o
 -12   0   4        7.80        4.18      3.76 o
 -11   0   4        0.14       -0.19      2.97 o
 -10   0   4       59.28       58.46      3.99 o
  -9   0   4       83.97       73.25      3.35 o
  -8   0   4        2.95        5.87      2.18 o
  -7   0   4       10.01       14.60      1.96 o
  -6   0   4      177.75      179.63      4.06 o
  -5   0   4     1131.16     1149.36     16.85 o
  -4   0   4       19.00       21.86      0.83 o
  -3   0   4      113.82       94.39      1.92 o
  -2   0   4     1312.74     1365.22     19.26 o
  -1   0   4      298.29      179.67      2.60 o
   0   0   4      167.11      179.18      2.18 o
   1   0   4     4015.33     3851.10     39.73 o
   2   0   4     1823.26     1847.09     21.93 o
   3   0   4      245.36      214.55      3.16 o
   4   0   4      483.53      566.59      7.41 o
   5   0   4       51.22       53.08      1.84 o
   6   0   4       65.75       56.28      1.88 o
   7   0   4       43.02       57.93      2.07 o
   8   0   4      336.90      344.07      5.79 o
   9   0   4      151.14      158.27      3.87 o
  10   0   4      204.67      202.88      5.23 o
  11   0   4      109.26      119.29      5.87 o
  12   0   4        5.02        5.91      3.99 o
 -12   1   4        1.61       -0.11      4.44 o
 -11   1   4       89.82       96.04      4.70 o
 -10   1   4        0.10       -1.47      3.16 o
  -9   1   4      521.16      530.51     10.31 o
  -8   1   4      248.01      242.27      5.53 o
  -7   1   4      216.73      236.97      4.51 o
  -6   1   4     1101.80     1075.10     15.20 o
  -5   1   4        7.23        9.56      1.13 o
  -4   1   4      412.18      480.14      6.55 o
  -3   1   4      102.51       98.11      1.92 o
  -2   1   4     1733.00     1925.23     25.92 o
  -1   1   4       25.89       39.46      0.83 o
   0   1   4      414.83      426.27      4.82 o
   1   1   4     1864.52     1923.05     22.61 o
   2   1   4      588.48      589.92      8.01 o
   3   1   4     1268.51     1312.86     18.32 o
   4   1   4       40.99       41.61      1.13 o
   5   1   4     2140.83     2286.57     27.61 o
   6   1   4     1159.20     1098.16     13.62 o
   7   1   4       78.53       78.29      2.14 o
   8   1   4      638.70      632.77      9.07 o
   9   1   4       41.18       35.40      2.14 o
  10   1   4        1.08        1.32      2.67 o
  11   1   4        0.14        0.64      3.12 o
  12   1   4      129.66      147.32     10.31 o
 -12   2   4       10.64        5.83      3.87 o
 -11   2   4        0.17        1.54      3.46 o
 -10   2   4        9.74        3.91      2.93 o
  -9   2   4        5.21        2.22      2.29 o
  -8   2   4      787.19      802.09     14.41 o
  -7   2   4      509.07      488.08      7.86 o
  -6   2   4        5.63       11.66      1.58 o
  -5   2   4      170.05      186.86      3.31 o
  -4   2   4       45.59       47.18      1.54 o
  -3   2   4      544.08      665.72      7.71 o
  -2   2   4     1692.31     1582.25     19.45 o
  -1   2   4      187.58      162.37      2.67 o
   0   2   4    10411.47    10226.00    131.78 o
   1   2   4      498.01      477.66      5.79 o
   2   2   4     4753.06     4917.59     70.95 o
   3   2   4     4312.93     4316.46     62.22 o
   4   2   4     1234.69     1278.21     17.76 o
   5   2   4        1.84        2.07      0.83 o
   6   2   4        1.36        1.24      1.09 o
   7   2   4      272.17      289.00      4.51 o
   8   2   4      123.76      114.36      2.75 o
   9   2   4       81.22       81.03      2.37 o
  10   2   4       31.29       28.78      2.33 o
  11   2   4       65.25       70.88      4.74 o
  12   2   4      217.64      247.69     11.51 o
 -11   3   4        8.89        4.74      3.91 o
 -10   3   4        3.35        2.18      3.27 o
  -9   3   4      144.32      142.88      4.66 o
  -8   3   4      600.13      565.46     10.23 o
  -7   3   4       91.45       76.22      2.48 o
  -6   3   4      231.39      269.77      4.51 o
  -5   3   4      974.65      975.37     13.32 o
  -4   3   4      169.91      176.96      3.08 o
  -3   3   4     1097.25     1091.69     13.20 o
  -2   3   4      676.20      752.81      9.74 o
  -1   3   4     1413.33     1410.22     21.26 o
   0   3   4      269.93      345.95      5.83 o
   1   3   4       91.88       98.90      1.84 o
   2   3   4      132.05      147.28      2.18 o
   3   3   4       80.92       61.73      1.43 o
   4   3   4     1103.69     1100.45     16.52 o
   5   3   4      165.21      191.67      3.39 o
   6   3   4     1281.28     1366.77     19.19 o
   7   3   4      203.02      188.78      3.87 o
   8   3   4      819.01      797.35     11.40 o
   9   3   4       58.30       46.39      2.14 o
  10   3   4      229.28      212.82      4.25 o
  11   3   4       59.90       60.79      3.76 o
  12   3   4       50.42       51.84      5.19 o
  13   3   4      102.48      116.62      9.40 o
 -11   4   4      193.33      201.08      7.52 o
 -10   4   4      174.01      171.06      5.76 o
  -9   4   4       47.42       48.04      3.50 o
  -8   4   4       43.27       43.79      2.82 o
  -7   4   4       47.78       39.35      2.22 o
  -6   4   4      654.87      604.44      8.69 o
  -5   4   4      766.36      725.76     10.50 o
  -4   4   4      640.40      690.40      7.94 o
  -3   4   4       29.35       26.15      1.02 o
  -2   4   4     2806.93     2814.34     34.84 o
  -1   4   4      779.67      825.94     12.08 o
   0   4   4      113.56      127.87      2.18 o
   1   4   4     1051.06      966.60     12.72 o
   2   4   4      557.18      470.21      6.51 o
   3   4   4      540.40      479.99      5.64 o
   4   4   4       17.53       31.07      1.13 o
   5   4   4       89.44       75.16      2.07 o
   6   4   4      515.55      521.49      8.31 o
   7   4   4        7.57        9.74      1.47 o
   8   4   4      118.15      117.60      3.01 o
   9   4   4        6.85        6.88      1.77 o
  10   4   4       87.57       87.77      3.76 o
  11   4   4      101.84       94.46      4.89 o
  12   4   4        5.40       11.10      4.59 o
  13   4   4      300.42      273.23     11.96 o
 -11   5   4       37.07       42.13      5.49 o
 -10   5   4       73.85       64.07      5.61 o
  -9   5   4      124.03      132.72      4.82 o
  -8   5   4        2.07        2.45      2.18 o
  -7   5   4      233.88      244.75      4.66 o
  -6   5   4     1796.98     1731.11     24.75 o
  -5   5   4     1065.61     1067.99     13.84 o
  -4   5   4      231.48      205.78      3.27 o
  -3   5   4     3221.84     3214.20     39.50 o
  -2   5   4     1098.11     1191.12     15.05 o
  -1   5   4      388.67      404.07      6.24 o
   0   5   4      199.54      194.98      3.12 o
   1   5   4      226.38      216.01      3.42 o
   2   5   4      229.85      226.55      3.80 o
   3   5   4       75.95       72.00      1.73 o
   4   5   4     1172.94     1178.52     14.63 o
   5   5   4       55.52       54.74      1.84 o
   6   5   4      501.71      520.66      7.98 o
   7   5   4        3.30        3.31      1.58 o
   8   5   4      318.75      321.20      5.83 o
   9   5   4        3.74        6.02      2.07 o
  10   5   4      262.07      254.69      6.21 o
  11   5   4       58.33       54.66      4.21 o
  12   5   4       44.17       41.27      4.48 o
 -10   6   4      106.34      106.09      6.92 o
  -9   6   4       96.96      102.51      5.08 o
  -8   6   4       16.53       19.04      2.63 o
  -7   6   4        0.19       -1.05      2.26 o
  -6   6   4       11.04        6.21      1.84 o
  -5   6   4        0.46        2.29      1.43 o
  -4   6   4       48.53       42.89      1.66 o
  -3   6   4      182.93      190.54      3.16 o
  -2   6   4      151.11      153.64      2.71 o
  -1   6   4       17.65       20.84      0.94 o
   0   6   4      163.08      159.58      2.86 o
   1   6   4      175.59      167.22      3.08 o
   2   6   4       21.36       25.84      1.09 o
   3   6   4        3.88        5.79      1.13 o
   4   6   4      412.06      404.53      5.53 o
   5   6   4      869.60      888.81     11.96 o
   6   6   4      378.99      339.29      5.61 o
   7   6   4        1.72        3.84      1.69 o
   8   6   4       57.57       52.22      2.48 o
   9   6   4       71.96       68.81      2.97 o
  10   6   4      205.33      222.60      6.92 o
  11   6   4       41.21       42.13      4.29 o
  12   6   4       28.69       30.70      5.12 o
 -10   7   4       70.72       67.11      6.47 o
  -9   7   4        0.09       -1.28      4.78 o
  -8   7   4      221.68      225.94      6.96 o
  -7   7   4       61.78       63.46      3.08 o
  -6   7   4      109.58      105.56      3.20 o
  -5   7   4     1262.85     1311.05     20.43 o
  -4   7   4     1151.97     1116.74     15.61 o
  -3   7   4     1235.05     1265.38     16.55 o
  -2   7   4      250.19      245.21      3.95 o
  -1   7   4        1.91        2.52      1.28 o
   0   7   4       96.77       91.12      2.71 o
   1   7   4      222.39      251.30      4.14 o
   2   7   4      458.58      457.72      6.88 o
   3   7   4       36.61       38.37      1.58 o
   4   7   4       17.58       13.05      1.50 o
   5   7   4        0.62       -0.04      1.05 o
   6   7   4      219.19      209.69      3.84 o
   7   7   4      661.96      705.94     11.47 o
   8   7   4       87.82       95.55      3.35 o
   9   7   4       31.49       35.29      2.93 o
  10   7   4      166.72      179.60      6.02 o
  11   7   4       15.89       11.02      3.99 o
  12   7   4      296.49      282.68      8.88 o
  -9   8   4      259.34      280.04     10.12 o
  -8   8   4       87.83       95.07      5.00 o
  -7   8   4      261.99      264.96      7.52 o
  -6   8   4        4.89        6.36      2.56 o
  -5   8   4       24.17       21.86      2.52 o
  -4   8   4       21.91       20.58      2.07 o
  -3   8   4        1.23        0.90      1.69 o
  -2   8   4      137.49      151.91      3.65 o
  -1   8   4      116.45      116.06      3.31 o
   0   8   4       22.47       23.74      2.29 o
   1   8   4        7.17        3.57      1.81 o
   2   8   4       69.01       63.05      2.26 o
   3   8   4      322.24      328.72      5.64 o
   4   8   4     2255.60     2325.32     37.09 o
   5   8   4       26.68       27.20      1.62 o
   6   8   4      906.30      911.79     11.77 o
   7   8   4      235.29      233.96      4.89 o
   8   8   4       31.67       27.95      2.52 o
   9   8   4        0.82        2.07      3.08 o
  10   8   4       29.34       30.96      3.80 o
  11   8   4       43.41       44.32      4.74 o
  12   8   4       31.21       28.10      5.42 o
  -8   9   4       17.35       20.05      5.61 o
  -7   9   4        8.81       11.17      4.18 o
  -6   9   4        0.13       -3.27      3.80 o
  -5   9   4       77.05       88.71      4.63 o
  -4   9   4       46.06       44.77      2.56 o
  -3   9   4       96.57       83.74      3.20 o
  -2   9   4      426.89      430.67      7.22 o
  -1   9   4       19.28       13.99      2.26 o
   0   9   4      310.38      308.52      6.17 o
   1   9   4        8.04        9.86      2.11 o
   2   9   4       72.69       65.91      2.41 o
   3   9   4      184.35      169.18      3.65 o
   4   9   4       13.91       12.15      2.22 o
   5   9   4       81.25       73.47      2.67 o
   6   9   4        1.31        2.63      1.58 o
   7   9   4       18.50       15.99      2.07 o
   8   9   4        9.49        8.80      2.48 o
   9   9   4      306.18      329.51      8.46 o
  10   9   4       17.58       19.90      3.87 o
  11   9   4       11.38       14.63      4.29 o
  12   9   4       14.09       14.94      5.45 o
  -8  10   4       23.02       19.19      4.51 o
  -7  10   4      227.53      239.56      8.20 o
  -6  10   4        8.96       10.35      4.18 o
  -5  10   4      129.45      137.73      5.64 o
  -4  10   4      260.73      254.46      6.17 o
  -3  10   4       67.97       58.35      2.86 o
  -2  10   4       37.30       42.21      2.75 o
  -1  10   4        0.03       -1.88      2.11 o
   0  10   4       47.26       48.68      2.90 o
   1  10   4       23.46       31.83      2.71 o
   2  10   4      246.50      226.89      5.15 o
   3  10   4      209.99      232.30      5.42 o
   4  10   4       57.44       57.26      2.93 o
   5  10   4        0.03        6.88      2.56 o
   6  10   4      530.58      534.69      8.92 o
   7  10   4       60.03       56.73      2.67 o
   8  10   4       16.77       18.73      4.03 o
   9  10   4        3.59        7.86      3.99 o
  10  10   4        9.75       11.81      3.72 o
  11  10   4        4.40       -0.68      3.91 o
  -7  11   4        9.63       14.22      5.27 o
  -6  11   4       92.07       91.12      5.98 o
  -5  11   4      127.13      124.18      6.40 o
  -4  11   4        6.22        7.64      4.10 o
  -3  11   4       41.04       28.67      3.50 o
  -2  11   4      405.00      444.48      8.20 o
  -1  11   4      257.47      260.55      5.64 o
   0  11   4      889.35      911.04     15.99 o
   1  11   4      134.99      138.18      4.44 o
   2  11   4       69.81       59.67      3.87 o
   3  11   4      425.78      424.13      8.46 o
   4  11   4      127.95      126.40      4.29 o
   5  11   4        9.19       12.41      2.86 o
   6  11   4       18.66       20.95      2.86 o
   7  11   4      182.29      179.22      5.57 o
   8  11   4       26.57       26.18      4.85 o
   9  11   4      169.64      172.49      7.94 o
  10  11   4        0.22       -0.08      4.33 o
  11  11   4      276.91      242.31      8.31 o
  -6  12   4       46.11       42.44      5.68 o
  -5  12   4      282.57      291.44      8.84 o
  -4  12   4       44.12       49.92      4.82 o
  -3  12   4      302.82      323.42      8.05 o
  -2  12   4      103.51      109.29      4.70 o
  -1  12   4       17.82       15.54      3.16 o
   0  12   4       16.48        8.58      3.57 o
   1  12   4       23.95       28.59      3.95 o
   2  12   4       39.97       41.83      3.95 o
   3  12   4      131.89      134.49      4.63 o
   4  12   4      192.26      185.13      5.42 o
   5  12   4      234.78      247.58      6.73 o
   6  12   4       32.20       30.96      4.40 o
   7  12   4      110.68      110.64      5.94 o
   8  12   4      102.16      102.89      5.76 o
   9  12   4        1.16        3.65      5.30 o
  10  12   4       45.24       47.40      6.43 o
  -4  13   4      258.59      266.42      8.31 o
  -3  13   4      429.33      438.27     11.85 o
  -2  13   4       51.83       52.37      4.06 o
  -1  13   4       62.19       56.73      4.82 o
   0  13   4       97.47      108.01      5.57 o
   1  13   4        0.88        0.83      3.01 o
   2  13   4      336.40      325.19      8.61 o
   3  13   4       18.03       24.38      3.65 o
   4  13   4        2.99        2.86      3.27 o
   5  13   4        1.74        0.98      3.12 o
   6  13   4       48.90       50.34      5.45 o
   7  13   4       43.52       44.47      5.04 o
   8  13   4        0.38       -3.87      4.74 o
   9  13   4       20.29       13.96      6.66 o
  -3  14   4      211.99      208.00      9.48 o
  -2  14   4        0.32       -2.14      4.51 o
  -1  14   4       24.55       21.97      5.08 o
   0  14   4       40.27       47.89      5.30 o
   1  14   4       49.30       51.43      6.28 o
   2  14   4        1.22        2.48      4.51 o
   3  14   4      112.95      108.04      6.28 o
   4  14   4        0.53       -0.04      4.55 o
   5  14   4      180.93      177.45      7.22 o
   6  14   4        6.51        5.00      5.49 o
   7  14   4       79.55       78.14      6.81 o
   8  14   4        0.19       -0.23      5.61 o
   0  15   4       97.02       99.84      6.13 o
   1  15   4       44.91       47.85      6.92 o
   2  15   4       44.13       42.02      6.21 o
   3  15   4        8.70       13.69      4.85 o
   4  15   4      120.99      120.80      6.36 o
   5  15   4       12.69       13.88      5.38 o
  -5 -12   5       74.56       69.48      8.09 o
  -4 -12   5      114.12      108.35      6.77 o
  -3 -12   5      197.51      191.37      7.94 o
  -2 -12   5        0.54       -2.56      5.38 o
  -1 -12   5        4.36        4.93      5.00 o
   0 -12   5       12.54        5.00      4.70 o
   1 -12   5        3.06        5.68      6.51 o
  -7 -11   5        2.89       -0.49      5.76 o
  -6 -11   5       65.42       62.90      6.09 o
  -5 -11   5        5.34        6.51      6.09 o
  -4 -11   5       53.82       54.10      5.23 o
  -3 -11   5       82.40       71.14      5.30 o
  -2 -11   5       29.41       30.96      4.48 o
  -1 -11   5      130.67      120.08      6.51 o
   0 -11   5      167.51      159.28      6.66 o
   1 -11   5      203.90      217.59      9.10 o
   2 -11   5      496.82      518.85     14.03 o
   3 -11   5        6.39        2.14      4.66 o
   4 -11   5      130.48      127.31      8.58 o
  -8 -10   5       13.62       15.61      5.34 o
  -7 -10   5       55.94       57.93      4.82 o
  -6 -10   5       59.10       58.91      5.45 o
  -5 -10   5      302.38      295.62      8.16 o
  -4 -10   5        8.84        9.89      2.97 o
  -3 -10   5      165.81      173.77      7.41 o
  -2 -10   5       17.90       15.39      3.87 o
  -1 -10   5      313.23      336.36      8.88 o
   0 -10   5        7.93        3.95      3.35 o
   1 -10   5        1.36        0.38      3.72 o
   2 -10   5        5.61        3.57      3.69 o
   3 -10   5        1.50        2.97      4.93 o
   4 -10   5        2.07       -4.18      4.59 o
   5 -10   5       21.65       27.35      5.49 o
  -9  -9   5      198.99      185.84      7.90 o
  -8  -9   5      100.15       90.63      5.91 o
  -7  -9   5      169.51      163.19      6.02 o
  -6  -9   5       15.37       12.90      3.12 o
  -5  -9   5        6.14        6.32      2.33 o
  -4  -9   5        7.41        7.00      2.33 o
  -3  -9   5       66.24       62.26      3.12 o
  -2  -9   5        6.36        3.54      3.12 o
  -1  -9   5       56.51       54.47      3.69 o
   0  -9   5      124.82      131.78      4.44 o
   1  -9   5       54.43       54.89      3.95 o
   2  -9   5      115.12      113.91      6.32 o
   3  -9   5      120.97      105.26      6.32 o
   4  -9   5      117.26      113.69      6.85 o
   5  -9   5        2.58        2.78      4.48 o
   6  -9   5      252.45      234.37      8.54 o
 -10  -8   5        2.59        1.50      4.29 o
  -9  -8   5       19.34       19.30      4.48 o
  -8  -8   5       82.35       85.74      5.49 o
  -7  -8   5       86.50       83.10      4.18 o
  -6  -8   5       89.06       92.92      3.72 o
  -5  -8   5        0.16        1.88      2.07 o
  -4  -8   5      120.96      116.88      4.03 o
  -3  -8   5      105.32      117.30      3.54 o
  -2  -8   5       26.11       23.17      2.07 o
  -1  -8   5      101.86      107.07      3.46 o
   0  -8   5       19.36       22.23      2.22 o
   1  -8   5      161.25      164.77      4.66 o
   2  -8   5      291.06      304.27      7.60 o
   3  -8   5      114.05      121.59      5.00 o
   4  -8   5       51.65       55.08      3.99 o
   5  -8   5        0.15       -3.39      3.39 o
   6  -8   5        0.01       -1.54      4.85 o
   7  -8   5      116.11      116.55      7.45 o
 -11  -7   5      189.94      168.05      8.50 o
 -10  -7   5        2.19        2.90      4.89 o
  -9  -7   5       16.41       19.56      3.80 o
  -8  -7   5       21.27       19.15      3.05 o
  -7  -7   5      404.49      420.10      8.35 o
  -6  -7   5       31.12       31.75      2.67 o
  -5  -7   5      194.99      203.00      4.48 o
  -4  -7   5      455.97      438.95      7.71 o
  -3  -7   5      151.89      159.96      4.85 o
  -2  -7   5      555.02      559.71     11.02 o
  -1  -7   5       26.91       29.76      1.81 o
   0  -7   5       53.42       57.07      2.60 o
   1  -7   5      111.60      126.59      3.50 o
   2  -7   5        4.41        7.90      1.88 o
   3  -7   5        7.44        9.74      2.07 o
   4  -7   5      531.57      507.94     11.17 o
   5  -7   5        6.97       11.47      5.19 o
   6  -7   5      166.70      161.43      6.06 o
   7  -7   5        1.47        2.52      3.80 o
   8  -7   5      119.82       92.28      5.79 o
 -11  -6   5       23.85       22.01      3.99 o
 -10  -6   5        4.20        8.16      3.54 o
  -9  -6   5       99.89       95.97      4.59 o
  -8  -6   5        8.32        5.64      3.05 o
  -7  -6   5        5.42        6.36      2.14 o
  -6  -6   5       10.91       10.76      1.96 o
  -5  -6   5      277.67      268.19      5.19 o
  -4  -6   5      310.07      326.73      5.91 o
  -3  -6   5       47.54       44.88      3.12 o
  -2  -6   5       22.04       26.07      2.48 o
  -1  -6   5        4.06        5.27      1.69 o
   0  -6   5      208.82      196.38      3.61 o
   1  -6   5      178.14      170.30      3.76 o
   2  -6   5      475.84      466.15      7.94 o
   3  -6   5      436.84      444.10      8.24 o
   4  -6   5      563.10      566.52     11.40 o
   5  -6   5       31.82       28.82      4.06 o
   6  -6   5       30.46       29.87      4.82 o
   7  -6   5       29.06       28.70      4.70 o
   8  -6   5       76.78       92.28      5.79 o
   9  -6   5      163.83      157.44      9.78 o
 -11  -5   5       18.35       20.73      4.70 o
 -10  -5   5      378.83      393.43      9.67 o
  -9  -5   5       12.71       10.35      3.05 o
  -8  -5   5      454.58      470.44     10.19 o
  -7  -5   5       16.41       19.64      2.22 o
  -6  -5   5      486.88      485.97      8.24 o
  -5  -5   5      448.44      460.28      6.77 o
  -4  -5   5      176.86      162.78      3.65 o
  -3  -5   5       68.35       59.51      2.82 o
  -2  -5   5        4.70        6.77      1.99 o
  -1  -5   5       61.82       62.45      2.18 o
   0  -5   5       16.80       18.89      1.66 o
   1  -5   5       40.04       31.07      1.47 o
   2  -5   5       73.36       69.71      2.29 o
   3  -5   5     1348.37     1394.53     23.85 o
   4  -5   5       14.65       19.15      2.48 o
   5  -5   5       60.33       59.33      4.03 o
   6  -5   5      446.76      434.55     11.36 o
   7  -5   5       44.28       48.76      4.63 o
   8  -5   5       20.19       25.43      4.14 o
   9  -5   5       31.28       36.87      5.00 o
  10  -5   5       18.69       15.65      7.52 o
 -12  -4   5       13.94       15.57      4.97 o
 -11  -4   5      104.76      113.69      5.34 o
 -10  -4   5        2.84        0.11      3.12 o
  -9  -4   5      107.70       96.87      4.59 o
  -8  -4   5       71.85       71.14      4.03 o
  -7  -4   5      262.08      260.59      5.12 o
  -6  -4   5      180.77      190.39      3.65 o
  -5  -4   5       71.26       75.69      1.99 o
  -4  -4   5      177.13      206.27      3.87 o
  -3  -4   5     1330.24     1338.40     19.41 o
  -2  -4   5     2003.74     2146.25     39.09 o
  -1  -4   5      831.95      797.73     13.43 o
   0  -4   5      937.04      952.04     13.32 o
   1  -4   5      489.16      498.50      6.62 o
   2  -4   5      732.88      665.46      9.25 o
   3  -4   5      347.19      331.54      6.36 o
   4  -4   5      256.99      256.64      5.49 o
   5  -4   5       18.76       22.91      2.33 o
   6  -4   5        5.18        5.94      3.50 o
   7  -4   5      171.15      166.54      6.13 o
   8  -4   5       57.93       57.14      4.63 o
   9  -4   5       38.31       29.04      4.93 o
  10  -4   5       16.33       18.58      8.69 o
 -12  -3   5        6.72        8.92      4.97 o
 -11  -3   5      173.05      162.63      6.55 o
 -10  -3   5      103.66       90.29      5.12 o
  -9  -3   5        4.10        1.35      2.63 o
  -8  -3   5     1563.79     1594.70     25.39 o
  -7  -3   5        0.50        1.50      1.92 o
  -6  -3   5     1165.91     1174.08     15.84 o
  -5  -3   5       22.03       23.25      1.32 o
  -4  -3   5      151.37      127.49      2.56 o
  -3  -3   5      428.78      421.23      7.07 o
  -2  -3   5        8.33        7.34      1.05 o
  -1  -3   5      115.91      102.36      2.22 o
   0  -3   5       71.74       72.08      1.69 o
   1  -3   5      494.45      528.22      6.66 o
   2  -3   5       29.70       25.43      1.09 o
   3  -3   5      166.90      190.85      4.36 o
   4  -3   5      934.78      968.97     14.86 o
   5  -3   5     3217.03     3168.83     48.30 o
   6  -3   5       15.98       13.62      2.93 o
   7  -3   5      542.80      537.96     11.14 o
   8  -3   5       15.15        8.69      2.97 o
   9  -3   5       95.88       87.47      5.19 o
  10  -3   5       25.47       20.84      6.06 o
  11  -3   5      190.50      202.51     11.40 o
 -12  -2   5      124.74      129.19      6.24 o
 -11  -2   5      101.39      103.27      5.53 o
 -10  -2   5        8.78        9.71      3.27 o
  -9  -2   5        9.05       14.15      2.78 o
  -8  -2   5       11.81       14.18      2.67 o
  -7  -2   5       22.44       23.85      2.37 o
  -6  -2   5        6.93        8.77      1.47 o
  -5  -2   5      171.04      169.59      3.12 o
  -4  -2   5     1091.89     1084.54     16.03 o
  -3  -2   5      749.68      725.50      9.59 o
  -2  -2   5        0.05        1.43      0.68 o
  -1  -2   5     1532.92     1581.84     20.50 o
   0  -2   5      294.43      308.07      4.40 o
   1  -2   5       56.93       62.71      1.32 o
   2  -2   5      169.93      161.43      2.52 o
   3  -2   5      411.24      417.96      6.55 o
   4  -2   5      228.00      231.14      4.29 o
   5  -2   5       42.74       31.00      2.26 o
   6  -2   5       42.81       40.48      2.71 o
   7  -2   5       87.64       83.52      3.42 o
   8  -2   5       26.00       23.47      2.48 o
   9  -2   5        3.87        4.29      3.61 o
  10  -2   5       32.29       26.75      4.36 o
  11  -2   5      136.86      151.38      7.52 o
 -12  -1   5        5.83        6.88      4.18 o
 -11  -1   5       33.64       33.22      4.10 o
 -10  -1   5      101.21       99.02      4.33 o
  -9  -1   5      452.82      435.64      8.50 o
  -8  -1   5      216.87      203.11      5.49 o
  -7  -1   5       23.82       16.03      2.48 o
  -6  -1   5     1501.09     1514.23     23.70 o
  -5  -1   5      587.14      594.20     10.12 o
  -4  -1   5     1436.62     1388.58     19.90 o
  -3  -1   5     1005.86     1121.48     15.12 o
  -2  -1   5       58.14       85.21      1.47 o
  -1  -1   5       43.43       21.18      0.64 o
   0  -1   5     1063.41     1090.71     14.30 o
   1  -1   5        0.45        0.94      0.83 o
   2  -1   5       12.70       14.94      0.68 o
   3  -1   5      956.85      859.84     11.32 o
   4  -1   5       92.73       88.14      2.07 o
   5  -1   5     1059.37     1073.71     14.71 o
   6  -1   5        4.11        1.77      1.24 o
   7  -1   5     1494.79     1439.97     23.66 o
   8  -1   5        4.20        4.06      2.07 o
   9  -1   5      312.62      287.75      5.68 o
  10  -1   5        1.97        2.78      3.24 o
  11  -1   5       14.01        7.90      4.85 o
  12  -1   5       18.77       11.74      5.91 o
 -12   0   5      178.82      168.91      7.15 o
 -11   0   5       79.63       69.45      4.29 o
 -10   0   5       13.29       15.35      3.87 o
  -9   0   5      557.18      557.15     11.40 o
  -8   0   5       37.62       48.60      3.35 o
  -7   0   5        1.57        1.81      2.03 o
  -6   0   5      331.00      343.21      7.19 o
  -5   0   5      550.23      547.89      8.39 o
  -4   0   5       16.72       14.22      0.98 o
  -3   0   5       48.49       71.36      1.77 o
  -2   0   5       42.12       62.34      1.35 o
  -1   0   5       90.15       91.38      1.58 o
   0   0   5       27.91       39.61      0.83 o
   1   0   5      417.16      397.98      4.89 o
   2   0   5      308.46      371.46      4.70 o
   3   0   5       72.17       68.92      1.50 o
   4   0   5     1342.39     1471.05     18.28 o
   5   0   5     2722.65     2762.91     36.72 o
   6   0   5       41.62       58.08      1.84 o
   7   0   5       23.70       26.22      1.54 o
   8   0   5       89.73       84.57      3.20 o
   9   0   5       13.72       15.24      2.18 o
  10   0   5       29.61       21.82      3.01 o
  11   0   5       29.33       26.60      3.72 o
  12   0   5      205.64      213.49      7.71 o
 -12   1   5       50.76       47.89      5.45 o
 -11   1   5       85.22       98.11      5.19 o
 -10   1   5       44.76       39.09      3.35 o
  -9   1   5       19.71        9.44      2.78 o
  -8   1   5       88.77       65.50      3.01 o
  -7   1   5      277.54      259.69      5.53 o
  -6   1   5       11.51       14.26      1.73 o
  -5   1   5        7.43        9.40      1.58 o
  -4   1   5      976.54     1012.80     12.94 o
  -3   1   5     1425.53     1472.29     21.82 o
  -2   1   5     1007.15     1059.26     14.71 o
  -1   1   5       94.93       91.53      1.50 o
   0   1   5       42.57       19.07      0.56 o
   1   1   5      146.60      167.67      2.03 o
   2   1   5       10.54       12.64      0.68 o
   3   1   5      360.30      411.18      5.30 o
   4   1   5      205.21      228.05      3.16 o
   5   1   5       45.14       40.18      1.35 o
   6   1   5       44.89       33.86      1.50 o
   7   1   5      260.08      263.00      4.33 o
   8   1   5      833.05      816.91     12.26 o
   9   1   5      218.72      222.48      4.59 o
  10   1   5       16.54        9.18      3.08 o
  11   1   5      277.70      286.36      7.52 o
  12   1   5      223.93      253.48     10.19 o
 -11   2   5        1.89        6.21      3.80 o
 -10   2   5      231.83      233.66      6.21 o
  -9   2   5       35.57       34.46      3.42 o
  -8   2   5      368.36      397.53      7.82 o
  -7   2   5      148.67      137.01      3.35 o
  -6   2   5      796.90      792.12     10.72 o
  -5   2   5       11.59       17.87      1.47 o
  -4   2   5      131.21      128.85      2.45 o
  -3   2   5      569.08      588.30      7.15 o
  -2   2   5     2448.45     2703.96     35.51 o
  -1   2   5       36.71       89.91      1.73 o
   0   2   5     6181.96     6441.83     93.45 o
   1   2   5      282.55      316.80      4.14 o
   2   2   5      249.55      238.47      3.87 o
   3   2   5      499.20      430.30      6.09 o
   4   2   5     1637.44     1798.00     22.91 o
   5   2   5     1171.54     1166.85     16.21 o
   6   2   5      123.31      127.76      2.63 o
   7   2   5      245.90      263.45      4.21 o
   8   2   5       18.73       10.23      1.81 o
   9   2   5      112.10      106.54      3.16 o
  10   2   5      116.93      110.87      4.25 o
  11   2   5       10.93       11.40      4.06 o
  12   2   5      118.84      117.41      7.07 o
 -11   3   5       11.82        6.40      3.80 o
 -10   3   5        2.48        0.15      3.35 o
  -9   3   5        5.36        1.66      3.31 o
  -8   3   5        8.67        7.52      2.48 o
  -7   3   5        1.46        1.92      1.73 o
  -6   3   5       34.46       21.41      1.84 o
  -5   3   5      816.18      837.91     11.10 o
  -4   3   5      210.27      224.59      3.69 o
  -3   3   5     1186.01     1169.90     13.81 o
  -2   3   5      217.68      225.04      3.24 o
  -1   3   5     4235.32     4194.61     57.90 o
   0   3   5      575.67      495.19      6.92 o
   1   3   5      888.81      842.46     11.02 o
   2   3   5     2759.92     2802.30     39.61 o
   3   3   5      553.14      672.08     10.38 o
   4   3   5       49.20       31.60      1.20 o
   5   3   5      401.15      457.08      8.05 o
   6   3   5     1131.03     1177.84     18.58 o
   7   3   5      480.27      447.45      7.11 o
   8   3   5      164.35      167.33      4.06 o
   9   3   5      273.02      268.15      5.45 o
  10   3   5      373.72      369.20      7.26 o
  11   3   5      281.88      286.14      8.80 o
  12   3   5        0.03        0.83      5.53 o
 -11   4   5       11.91       17.15      5.72 o
 -10   4   5       32.89       35.59      4.06 o
  -9   4   5        1.35       -0.04      2.78 o
  -8   4   5      657.22      631.79     10.23 o
  -7   4   5      130.56      107.52      3.01 o
  -6   4   5      763.37      814.54     11.29 o
  -5   4   5      448.72      434.62      6.47 o
  -4   4   5       93.25       86.83      2.03 o
  -3   4   5      289.74      316.12      4.25 o
  -2   4   5     1534.39     1535.23     19.83 o
  -1   4   5       59.80       71.74      2.07 o
   0   4   5      426.75      474.72      6.96 o
   1   4   5        0.16        7.00      0.71 o
   2   4   5        1.97        4.70      0.71 o
   3   4   5      424.70      398.96      5.34 o
   4   4   5      196.14      190.28      3.31 o
   5   4   5      415.26      440.23      7.56 o
   6   4   5      607.73      663.80     11.25 o
   7   4   5      933.21      942.64     15.99 o
   8   4   5      260.10      255.55      4.97 o
   9   4   5        1.01        0.71      2.03 o
  10   4   5       58.38       56.69      3.46 o
  11   4   5        0.00        3.39      3.61 o
  12   4   5       29.98       32.35      7.00 o
 -11   5   5       27.09       19.45      4.74 o
 -10   5   5       54.00       55.71      5.15 o
  -9   5   5       16.15       13.77      3.05 o
  -8   5   5       58.90       56.62      2.97 o
  -7   5   5        3.49        4.21      2.03 o
  -6   5   5       12.67        7.79      1.58 o
  -5   5   5     1826.10     1874.03     23.74 o
  -4   5   5      269.78      279.63      4.29 o
  -3   5   5     1538.21     1536.20     18.92 o
  -2   5   5        7.98        5.94      1.02 o
  -1   5   5       94.85       71.59      1.92 o
   0   5   5      132.20      150.63      2.63 o
   1   5   5       23.16       25.02      1.09 o
   2   5   5      880.83      826.58     11.14 o
   3   5   5      533.29      605.72      7.64 o
   4   5   5      270.01      277.90      4.33 o
   5   5   5        4.41        3.42      1.35 o
   6   5   5      428.56      464.57      7.94 o
   7   5   5      377.72      375.52      6.32 o
   8   5   5      527.36      572.08      9.74 o
   9   5   5       18.21       11.17      2.86 o
  10   5   5        7.45        4.82      2.86 o
  11   5   5       24.21       28.03      3.87 o
  12   5   5       71.78       65.61      5.53 o
 -10   6   5       34.40       31.37      5.38 o
  -9   6   5      142.25      145.10      6.21 o
  -8   6   5      245.48      250.25      5.83 o
  -7   6   5      237.32      219.06      4.93 o
  -6   6   5      255.15      219.85      4.29 o
  -5   6   5        0.62        1.54      1.58 o
  -4   6   5      407.45      418.29      6.02 o
  -3   6   5        0.07        0.68      1.05 o
  -2   6   5      421.25      417.88      5.72 o
  -1   6   5      482.11      548.65      8.88 o
   0   6   5      115.78      106.73      2.11 o
   1   6   5       83.11       81.18      1.84 o
   2   6   5        0.17        1.17      0.53 o
   3   6   5       55.89       53.53      1.81 o
   4   6   5     1523.40     1572.62     21.59 o
   5   6   5     1428.00     1414.62     20.39 o
   6   6   5     1837.49     1905.71     26.79 o
   7   6   5       16.58       17.83      1.84 o
   8   6   5       13.88       18.55      2.41 o
   9   6   5      209.87      217.33      5.45 o
  10   6   5       10.47        8.39      2.75 o
  11   6   5        7.84        4.40      3.54 o
  12   6   5       27.77       23.93      5.30 o
 -10   7   5      121.31      107.93      7.82 o
  -9   7   5      133.73      131.26      6.06 o
  -8   7   5       11.06       13.99      3.35 o
  -7   7   5       94.68       85.02      3.50 o
  -6   7   5       21.50       18.10      2.18 o
  -5   7   5      174.32      185.69      4.03 o
  -4   7   5      129.75      122.19      3.01 o
  -3   7   5     1775.51     1806.20     23.47 o
  -2   7   5      614.54      644.95      8.80 o
  -1   7   5       56.46       59.55      1.43 o
   0   7   5       21.17       32.73      1.39 o
   1   7   5       13.75       16.63      1.88 o
   2   7   5       25.59       28.89      1.73 o
   3   7   5      186.85      172.67      3.46 o
   4   7   5       23.52       23.29      1.47 o
   5   7   5      395.37      362.47      5.98 o
   6   7   5       36.87       35.36      1.84 o
   7   7   5      574.25      589.73      9.97 o
   8   7   5      187.53      196.71      4.93 o
   9   7   5       30.44       28.89      2.67 o
  10   7   5       11.09       13.47      3.72 o
  11   7   5       76.82       72.49      5.15 o
  12   7   5      195.90      179.48      8.31 o
  -9   8   5       86.90       84.80      6.66 o
  -8   8   5       11.75       11.89      4.18 o
  -7   8   5        6.36        7.30      4.03 o
  -6   8   5      231.08      250.70      5.42 o
  -5   8   5      738.75      726.21     12.45 o
  -4   8   5       32.50       30.92      2.14 o
  -3   8   5      134.17      118.99      3.05 o
  -2   8   5      470.41      482.40      7.52 o
  -1   8   5      212.12      204.99      4.82 o
   0   8   5      371.93      361.07      6.55 o
   1   8   5        0.39        0.90      1.58 o
   2   8   5       17.24       18.62      1.96 o
   3   8   5       76.25       72.31      2.26 o
   4   8   5      276.84      262.66      4.85 o
   5   8   5       38.73       35.85      1.92 o
   6   8   5      473.79      483.41      7.94 o
   7   8   5      192.19      194.42      4.33 o
   8   8   5      213.04      216.09      5.53 o
   9   8   5       18.40       14.48      2.78 o
  10   8   5       36.41       34.76      4.21 o
  11   8   5      127.21      119.48      5.79 o
  12   8   5       35.92       32.58      5.45 o
  -8   9   5        8.73        3.80      4.85 o
  -7   9   5        7.18        5.83      3.50 o
  -6   9   5       26.96       20.31      3.20 o
  -5   9   5      105.61       93.64      3.95 o
  -4   9   5        8.60        8.13      2.22 o
  -3   9   5       40.20       32.43      2.67 o
  -2   9   5      302.73      312.36      5.83 o
  -1   9   5      150.91      159.06      4.18 o
   0   9   5     1172.69     1263.46     20.73 o
   1   9   5      253.13      257.73      5.38 o
   2   9   5      134.76      150.07      3.91 o
   3   9   5      611.50      634.57      9.89 o
   4   9   5       27.20       26.94      2.45 o
   5   9   5      340.12      306.79      5.57 o
   6   9   5       16.24       23.32      2.07 o
   7   9   5        9.68       11.81      2.26 o
   8   9   5       12.19       10.87      2.56 o
   9   9   5        7.39       11.06      3.95 o
  10   9   5      139.32      150.40      6.55 o
  11   9   5      214.87      216.73      7.41 o
  12   9   5       28.33       25.17      6.17 o
  -8  10   5       19.58       12.60      4.36 o
  -7  10   5      324.11      333.39      9.48 o
  -6  10   5       19.70       21.71      4.40 o
  -5  10   5      302.07      315.18      8.43 o
  -4  10   5      124.27      142.69      4.55 o
  -3  10   5      787.14      805.78     12.49 o
  -2  10   5        2.79        5.12      2.33 o
  -1  10   5       19.06       21.33      2.37 o
   0  10   5        1.26        3.87      2.14 o
   1  10   5       50.93       54.96      2.90 o
   2  10   5       80.79      101.99      3.42 o
   3  10   5       20.63       16.10      2.33 o
   4  10   5        0.08        2.11      1.96 o
   5  10   5       50.04       47.89      2.78 o
   6  10   5      122.23      109.70      3.35 o
   7  10   5       18.94       18.73      3.05 o
   8  10   5      557.68      572.57     12.49 o
   9  10   5        0.02        0.94      3.31 o
  10  10   5       46.45       51.28      4.59 o
  11  10   5      110.20      110.64      6.21 o
  -7  11   5       10.98       14.18      4.40 o
  -6  11   5       77.17       77.50      6.13 o
  -5  11   5       73.51       73.70      5.61 o
  -4  11   5      179.00      174.29      6.66 o
  -3  11   5       75.38       65.42      3.39 o
  -2  11   5      240.06      236.33      5.45 o
  -1  11   5       19.67       24.98      3.20 o
   0  11   5      443.18      459.07      9.14 o
   1  11   5      744.68      740.73     12.87 o
   2  11   5      147.38      152.06      5.19 o
   3  11   5     1039.31     1016.00     19.15 o
   4  11   5       15.15       14.56      2.97 o
   5  11   5      407.46      411.26      8.77 o
   6  11   5       25.60       19.79      2.93 o
   7  11   5        0.40        3.31      2.90 o
   8  11   5       21.26       28.29      4.66 o
   9  11   5      177.18      183.25      8.20 o
  10  11   5        0.32        3.20      5.87 o
  11  11   5        2.65        0.64      5.15 o
  -6  12   5       32.88       26.18      5.34 o
  -5  12   5      213.14      213.68      7.82 o
  -4  12   5       13.78       15.80      4.51 o
  -3  12   5      323.11      353.55      9.40 o
  -2  12   5        3.95        6.32      2.93 o
  -1  12   5      129.95      130.09      4.33 o
   0  12   5        0.10        0.30      3.95 o
   1  12   5       26.33       27.12      3.46 o
   2  12   5       80.74       81.94      4.63 o
   3  12   5       18.19       21.44      3.50 o
   4  12   5       37.32       35.81      3.20 o
   5  12   5       65.25       63.58      3.65 o
   6  12   5        0.08        1.09      3.39 o
   7  12   5       14.79        8.28      4.66 o
   8  12   5       17.87       17.91      5.19 o
   9  12   5        6.46        8.39      4.85 o
  10  12   5      345.52      381.09     13.28 o
  -4  13   5       31.54       26.11      4.51 o
  -3  13   5        1.50        4.44      4.93 o
  -2  13   5      391.18      379.96      9.48 o
  -1  13   5        0.67        1.17      3.24 o
   0  13   5       13.24       12.41      4.14 o
   1  13   5       66.53       58.72      4.18 o
   2  13   5      146.64      151.65      5.87 o
   3  13   5       30.16       20.47      4.48 o
   4  13   5      165.42      169.21      6.09 o
   5  13   5       27.90       24.90      3.65 o
   6  13   5       84.06       91.60      6.73 o
   7  13   5       13.39        8.99      5.42 o
   8  13   5       19.20       21.29      7.15 o
   9  13   5       30.74       21.93      5.64 o
  -3  14   5       46.73       42.47      5.98 o
  -2  14   5        6.50        8.46      4.85 o
  -1  14   5      136.65      139.49      6.58 o
   0  14   5        2.96        0.56      4.03 o
   1  14   5       91.76       84.42      5.76 o
   2  14   5        0.00        4.93      4.25 o
   3  14   5        6.15        4.89      3.72 o
   4  14   5        4.52        2.07      4.25 o
   5  14   5        6.83       15.57      7.00 o
   6  14   5      149.64      151.16      8.31 o
   7  14   5       22.13       15.27      5.53 o
   8  14   5       71.33       70.16      6.85 o
   0  15   5       31.68       35.78      5.72 o
   1  15   5       47.42       51.92      6.40 o
   2  15   5        9.48        9.52      4.70 o
   3  15   5       41.38       46.91      5.34 o
   4  15   5      152.21      160.26      7.41 o
   5  15   5       14.44        7.37      6.36 o
   6  15   5      127.86      127.46      9.10 o
  -3 -12   6      159.22      156.05      8.09 o
  -2 -12   6        9.11        7.26      5.79 o
  -1 -12   6       61.98       60.91      6.88 o
  -6 -11   6      152.93      148.49     11.59 o
  -5 -11   6      139.50      142.24      9.63 o
  -4 -11   6      169.42      173.13      8.13 o
  -3 -11   6        6.71        7.03      5.57 o
  -2 -11   6       50.23       39.84      5.91 o
  -1 -11   6        0.64        1.35      4.29 o
   0 -11   6       43.31       42.70      5.45 o
   1 -11   6       58.11       54.06      5.94 o
   2 -11   6       43.00       39.61      6.77 o
  -8 -10   6       21.64       21.56      5.91 o
  -7 -10   6       16.24       13.36      4.21 o
  -6 -10   6       14.02       18.89      6.13 o
  -5 -10   6       72.61       78.40      5.15 o
  -4 -10   6       40.86       38.18      3.95 o
  -3 -10   6        1.44        4.85      5.04 o
  -2 -10   6        3.74        6.13      3.69 o
  -1 -10   6       22.71       21.03      4.70 o
   0 -10   6        1.10       -0.94      3.57 o
   1 -10   6       49.86       48.98      5.04 o
   2 -10   6      133.32      121.44      7.75 o
   3 -10   6       62.41       61.96      5.00 o
   4 -10   6       71.00       61.02      5.68 o
  -9  -9   6       90.34       97.02      9.52 o
  -8  -9   6       34.51       28.70      7.82 o
  -7  -9   6      398.59      419.39     12.98 o
  -6  -9   6       64.43       71.10      4.51 o
  -5  -9   6      110.58      105.60      4.21 o
  -4  -9   6        7.84        3.76      2.67 o
  -3  -9   6      221.65      219.93      5.83 o
  -2  -9   6        4.97        4.89      2.63 o
  -1  -9   6        0.01        0.15      2.82 o
   0  -9   6       38.55       36.08      3.76 o
   1  -9   6       18.78       20.09      3.42 o
   2  -9   6        0.03        4.25      5.04 o
   3  -9   6       35.34       30.81      4.93 o
   4  -9   6       50.44       47.93      5.61 o
   5  -9   6       39.43       39.05      5.23 o
   6  -9   6      231.92      239.37      8.84 o
  -9  -8   6       50.24       40.48      6.24 o
  -8  -8   6       75.34       72.83      5.94 o
  -7  -8   6       18.25       13.84      3.57 o
  -6  -8   6       73.97       81.41      4.51 o
  -5  -8   6        9.59        9.86      2.93 o
  -4  -8   6       86.53       86.68      3.65 o
  -3  -8   6      100.35      108.57      5.83 o
  -2  -8   6      190.30      176.36      4.51 o
  -1  -8   6        3.40        4.66      2.60 o
   0  -8   6      309.06      306.34      6.81 o
   1  -8   6      301.32      317.25      7.15 o
   2  -8   6        2.54       -0.87      3.46 o
   3  -8   6      343.65      334.18      8.35 o
   4  -8   6      208.72      204.28      6.92 o
   5  -8   6      135.91      131.33      7.75 o
   6  -8   6       48.40       47.51      5.68 o
   7  -8   6        0.09       -1.24      5.83 o
 -10  -7   6       22.23       21.71      5.00 o
  -9  -7   6      139.17      144.72      5.61 o
  -8  -7   6       12.45       15.01      3.24 o
  -7  -7   6       37.25       40.74      3.61 o
  -6  -7   6        0.56        4.25      2.22 o
  -5  -7   6      128.83      135.88      3.84 o
  -4  -7   6       20.83       12.53      2.18 o
  -3  -7   6       14.68       13.02      2.56 o
  -2  -7   6       26.07       23.40      2.63 o
  -1  -7   6      268.71      254.95      5.23 o
   0  -7   6      464.52      463.48      9.07 o
   1  -7   6       15.68       12.72      2.48 o
   2  -7   6      130.17      122.90      4.36 o
   3  -7   6       81.16       78.51      4.10 o
   4  -7   6       60.55       69.90      4.66 o
   5  -7   6      180.40      176.25      7.22 o
   6  -7   6      239.01      237.23      8.99 o
   7  -7   6        1.62        7.45      4.63 o
   8  -7   6      505.17      526.87     13.51 o
 -11  -6   6       42.33       44.77      5.08 o
 -10  -6   6       70.60       61.02      4.36 o
  -9  -6   6        4.94        8.35      3.91 o
  -8  -6   6      297.22      298.89      7.90 o
  -7  -6   6      270.26      268.00      6.06 o
  -6  -6   6       82.26       88.22      3.31 o
  -5  -6   6        0.25        0.64      1.84 o
  -4  -6   6      402.39      407.38      7.00 o
  -3  -6   6      151.88      139.53      4.48 o
  -2  -6   6     1039.00     1078.30     20.50 o
  -1  -6   6        1.28       -0.26      1.50 o
   0  -6   6      424.49      443.24      7.45 o
   1  -6   6      162.00      145.40      4.14 o
   2  -6   6      229.49      233.24      5.45 o
   3  -6   6      749.86      761.42     14.67 o
   4  -6   6      207.79      204.28      6.13 o
   5  -6   6       40.48       47.33      4.14 o
   6  -6   6        0.01       -0.60      4.10 o
   7  -6   6        0.04        2.90      4.74 o
   8  -6   6       29.25       26.67      5.04 o
   9  -6   6        0.18       -3.95      7.26 o
 -11  -5   6       32.01       33.67      4.82 o
 -10  -5   6       26.85       26.30      4.51 o
  -9  -5   6       25.91       29.46      4.18 o
  -8  -5   6        1.94       -2.78      2.78 o
  -7  -5   6      254.04      258.86      6.62 o
  -6  -5   6      545.14      539.13      8.65 o
  -5  -5   6      150.86      152.25      3.35 o
  -4  -5   6       88.86       82.27      2.93 o
  -3  -5   6      322.72      324.47      6.96 o
  -2  -5   6        4.14       14.15      2.14 o
  -1  -5   6      165.29      155.41      3.42 o
   0  -5   6      244.33      256.34      4.74 o
   1  -5   6       98.16       83.97      2.56 o
   2  -5   6       76.60       76.86      2.52 o
   3  -5   6        0.03       -1.62      2.93 o
   4  -5   6      249.35      258.18      6.66 o
   5  -5   6      119.95      110.26      4.63 o
   6  -5   6      570.90      568.36     14.37 o
   7  -5   6      191.97      171.62      7.49 o
   8  -5   6      179.70      162.86      6.66 o
   9  -5   6       86.15       81.45      8.80 o
 -11  -4   6       18.11       16.70      3.95 o
 -10  -4   6      118.23      110.83      5.30 o
  -9  -4   6        2.14        2.48      3.61 o
  -8  -4   6       11.29        9.37      3.20 o
  -7  -4   6      668.02      681.90     13.24 o
  -6  -4   6      167.15      177.19      3.69 o
  -5  -4   6      218.38      220.75      4.06 o
  -4  -4   6      160.16      158.79      3.54 o
  -3  -4   6       14.42       17.57      1.96 o
  -2  -4   6        7.76        7.26      1.69 o
  -1  -4   6       42.09       41.95      1.73 o
   0  -4   6      663.46      694.72      9.52 o
   1  -4   6        2.80        4.78      1.13 o
   2  -4   6      217.05      235.84      4.66 o
   3  -4   6      479.30      467.16      8.35 o
   4  -4   6       64.81       64.14      3.05 o
   5  -4   6      746.50      718.16     12.34 o
   6  -4   6       75.14       60.68      3.84 o
   7  -4   6        0.40       -1.02      3.39 o
   8  -4   6        9.19       15.80      4.59 o
   9  -4   6       44.52       48.00      6.51 o
  10  -4   6        7.93        1.62      6.17 o
 -11  -3   6       69.66       68.39      5.04 o
 -10  -3   6       39.15       38.00      4.14 o
  -9  -3   6       34.56       35.93      3.95 o
  -8  -3   6      296.16      298.74      7.45 o
  -7  -3   6       25.22       24.90      2.90 o
  -6  -3   6        1.96        3.16      1.62 o
  -5  -3   6      633.24      625.35      8.77 o
  -4  -3   6      728.89      713.50     10.04 o
  -3  -3   6      745.86      775.27     12.75 o
  -2  -3   6      283.07      282.49      4.78 o
  -1  -3   6      140.51      167.45      3.24 o
   0  -3   6      432.12      448.77      6.47 o
   1  -3   6       39.23       52.89      1.58 o
   2  -3   6       11.40        8.05      1.05 o
   3  -3   6      222.28      218.46      4.74 o
   4  -3   6      694.07      682.12     11.66 o
   5  -3   6      141.77      110.68      3.80 o
   6  -3   6      193.31      213.53      6.02 o
   7  -3   6       68.09       67.23      4.06 o
   8  -3   6        2.15        2.41      3.16 o
   9  -3   6        3.88        2.26      5.00 o
  10  -3   6       81.05       97.21     10.04 o
 -11  -2   6       49.96       42.66      4.48 o
 -10  -2   6        3.12        4.78      3.65 o
  -9  -2   6      480.55      496.92      9.56 o
  -8  -2   6        9.79       11.55      2.48 o
  -7  -2   6      547.57      551.47      9.93 o
  -6  -2   6       33.12       28.82      1.81 o
  -5  -2   6      535.96      514.00      8.20 o
  -4  -2   6       44.12       42.70      2.07 o
  -3  -2   6        0.08        0.98      0.71 o
  -2  -2   6       14.21       12.34      0.94 o
  -1  -2   6      786.46      751.31      9.74 o
   0  -2   6      175.53      174.03      3.01 o
   1  -2   6      313.54      326.65      4.70 o
   2  -2   6       20.49       16.18      0.83 o
   3  -2   6        0.63        1.09      0.64 o
   4  -2   6      804.69      778.32     11.17 o
   5  -2   6      108.90      111.62      3.20 o
   6  -2   6      242.50      258.94      5.91 o
   7  -2   6       13.38       10.46      2.60 o
   8  -2   6        4.83        7.34      2.33 o
   9  -2   6        4.95        1.73      3.20 o
  10  -2   6        5.47        2.75      6.24 o
  11  -2   6       55.98       58.46      7.52 o
 -12  -1   6       54.65       50.49      5.34 o
 -11  -1   6       13.79       11.47      4.25 o
 -10  -1   6       52.29       48.79      4.10 o
  -9  -1   6       46.61       46.54      3.42 o
  -8  -1   6      237.37      221.05      5.30 o
  -7  -1   6        1.02        0.83      2.22 o
  -6  -1   6      587.67      580.55     10.98 o
  -5  -1   6      363.15      375.41      6.77 o
  -4  -1   6     1287.97     1353.22     19.75 o
  -3  -1   6      343.85      333.05      4.48 o
  -2  -1   6     2345.27     2514.73     30.02 o
  -1  -1   6     2449.49     2462.10     29.64 o
   0  -1   6      299.34      285.50      4.36 o
   1  -1   6        7.20       14.97      1.02 o
   2  -1   6      693.29      679.08      7.90 o
   3  -1   6        2.88        8.01      0.79 o
   4  -1   6      211.39      207.25      3.31 o
   5  -1   6       99.88       95.44      2.67 o
   6  -1   6      213.91      194.31      4.55 o
   7  -1   6        2.11        0.49      1.69 o
   8  -1   6       97.11      106.84      3.31 o
   9  -1   6      158.88      178.84      5.38 o
  10  -1   6        6.79        8.24      3.12 o
  11  -1   6        0.83        0.64      5.08 o
 -11   0   6       66.07       60.64      4.82 o
 -10   0   6      111.72      106.61      5.34 o
  -9   0   6      449.99      432.63      9.59 o
  -8   0   6        0.62        0.04      2.63 o
  -7   0   6     1049.83     1088.12     19.19 o
  -6   0   6       14.00        9.37      2.29 o
  -5   0   6      562.17      527.54      8.73 o
  -4   0   6      247.96      262.55      4.97 o
  -3   0   6       48.02       69.48      1.73 o
  -2   0   6      281.16      259.73      4.18 o
  -1   0   6     1118.18     1130.74     15.12 o
   0   0   6      929.17     1063.36     13.17 o
   1   0   6       94.27      127.79      2.11 o
   2   0   6     1020.04     1158.69     14.26 o
   3   0   6      210.32      228.35      3.42 o
   4   0   6      211.67      186.26      3.01 o
   5   0   6      645.20      605.68      8.09 o
   6   0   6     4139.81     4017.98     51.46 o
   7   0   6      311.42      335.31      5.68 o
   8   0   6      678.82      686.94     11.44 o
   9   0   6       75.93       74.30      3.95 o
  10   0   6       41.43       43.30      3.50 o
  11   0   6       19.63       16.74      4.55 o
  12   0   6        0.03        2.78      4.74 o
 -11   1   6       74.57       81.79      5.45 o
 -10   1   6      120.04      128.10      5.64 o
  -9   1   6      158.20      166.20      5.72 o
  -8   1   6        5.00        0.60      2.11 o
  -7   1   6       49.44       56.99      2.86 o
  -6   1   6        7.11       13.13      1.88 o
  -5   1   6      175.63      182.95      3.80 o
  -4   1   6      397.79      376.91      6.13 o
  -3   1   6        2.52        3.95      1.28 o
  -2   1   6     4011.22     4067.83     57.03 o
  -1   1   6     2338.42     2378.78     32.35 o
   0   1   6     3031.58     3160.33     36.53 o
   1   1   6     1076.08     1033.34     11.70 o
   2   1   6      955.70      970.55     11.81 o
   3   1   6      591.89      592.89      8.31 o
   4   1   6      335.89      363.63      5.15 o
   5   1   6       16.17       15.73      1.20 o
   6   1   6      204.05      209.35      3.46 o
   7   1   6        0.23        0.26      1.24 o
   8   1   6       90.22       82.54      3.54 o
   9   1   6        0.06        0.90      2.71 o
  10   1   6       22.36       26.79      3.20 o
  11   1   6       62.48       68.20      4.36 o
  12   1   6       18.51       17.94      4.10 o
 -11   2   6      123.89      122.68      6.13 o
 -10   2   6      311.53      314.09      8.13 o
  -9   2   6      129.55      123.92      4.36 o
  -8   2   6      316.81      320.30      6.88 o
  -7   2   6     1224.53     1167.12     18.25 o
  -6   2   6       22.24       29.27      1.77 o
  -5   2   6      373.33      368.75      5.72 o
  -4   2   6      364.94      392.45      4.97 o
  -3   2   6        5.22        1.69      0.60 o
  -2   2   6     1454.63     1535.87     18.62 o
  -1   2   6      311.18      360.13      4.82 o
   0   2   6       49.21       43.53      1.05 o
   1   2   6      121.53      144.57      2.03 o
   2   2   6        3.24        0.00      0.87 o
   3   2   6      498.83      469.34      7.56 o
   4   2   6      885.08      890.65     11.47 o
   5   2   6      519.51      514.38      7.41 o
   6   2   6      464.29      500.49      6.96 o
   7   2   6      646.67      603.05      8.50 o
   8   2   6      948.72      910.70     14.03 o
   9   2   6       65.40       61.58      3.35 o
  10   2   6       23.81       13.43      3.20 o
  11   2   6       33.12       34.42      4.36 o
  12   2   6        7.76       10.65      5.49 o
 -11   3   6      125.31      124.15      6.55 o
 -10   3   6       11.45        8.39      3.76 o
  -9   3   6        1.21       -0.15      2.56 o
  -8   3   6      114.86      112.33      3.80 o
  -7   3   6       75.43       74.98      2.56 o
  -6   3   6      157.00      153.60      3.39 o
  -5   3   6       10.50       15.39      1.54 o
  -4   3   6     1808.18     1824.30     23.25 o
  -3   3   6     1764.57     1819.48     21.78 o
  -2   3   6       22.14       39.16      1.35 o
  -1   3   6      414.98      454.33      6.77 o
   0   3   6     3395.16     3305.92     42.10 o
   1   3   6        7.03        2.52      0.68 o
   2   3   6     4032.12     4189.87     58.99 o
   3   3   6     2486.31     2643.17     43.86 o
   4   3   6      663.81      702.59     11.77 o
   5   3   6      515.79      562.42      8.92 o
   6   3   6       22.21       24.87      1.39 o
   7   3   6      331.94      307.84      5.49 o
   8   3   6       59.63       63.84      3.20 o
   9   3   6      310.82      323.64      6.88 o
  10   3   6       22.91       19.56      3.39 o
  11   3   6      336.06      342.30      9.37 o
  12   3   6        0.60        1.54      4.78 o
 -11   4   6      424.35      456.18     13.39 o
 -10   4   6      173.43      195.06      7.22 o
  -9   4   6        3.08        1.43      3.16 o
  -8   4   6      401.70      435.45      7.34 o
  -7   4   6       26.51       23.06      2.14 o
  -6   4   6      936.35      921.05     13.39 o
  -5   4   6      741.72      695.29      9.44 o
  -4   4   6      181.84      195.28      3.08 o
  -3   4   6     1242.46     1307.85     16.74 o
  -2   4   6      133.80      142.13      2.67 o
  -1   4   6       54.57       60.64      1.84 o
   0   4   6      141.65      132.61      2.33 o
   1   4   6      439.83      460.24      5.79 o
   2   4   6      272.70      285.65      3.87 o
   3   4   6     1683.35     1671.90     22.76 o
   4   4   6      277.33      312.77      5.49 o
   5   4   6      157.92      177.34      3.84 o
   6   4   6       39.09       42.89      1.92 o
   7   4   6       19.70       19.60      1.88 o
   8   4   6       20.82       15.35      2.37 o
   9   4   6       91.33       87.28      4.18 o
  10   4   6      116.44      113.99      4.55 o
  11   4   6        8.10       10.98      3.99 o
  12   4   6      112.27      115.42      8.99 o
 -10   5   6        0.34        0.30      4.59 o
  -9   5   6       12.97       13.17      3.57 o
  -8   5   6       70.88       63.50      2.97 o
  -7   5   6        0.03        1.32      1.96 o
  -6   5   6      293.44      266.61      4.82 o
  -5   5   6       12.58       18.73      1.62 o
  -4   5   6        7.18        4.14      1.28 o
  -3   5   6      847.34      899.98     11.36 o
  -2   5   6      289.40      261.72      4.10 o
  -1   5   6     2913.05     3010.15     46.39 o
   0   5   6      417.31      505.16      7.82 o
   1   5   6     1517.99     1590.41     23.85 o
   2   5   6      319.08      290.12      4.14 o
   3   5   6       79.39       98.75      1.92 o
   4   5   6      955.65      934.55     15.50 o
   5   5   6       28.43       35.66      1.69 o
   6   5   6      128.82      131.48      3.42 o
   7   5   6      280.72      294.53      6.77 o
   8   5   6       57.97       56.47      3.65 o
   9   5   6      314.75      316.98      7.90 o
  10   5   6       77.55       71.48      4.03 o
  11   5   6       90.63       69.52      4.25 o
  12   5   6        9.61        5.45      5.76 o
 -10   6   6       86.43       79.49      6.66 o
  -9   6   6       66.99       72.12      5.27 o
  -8   6   6       31.99       36.64      3.16 o
  -7   6   6        2.21        3.12      2.26 o
  -6   6   6      355.39      369.80      6.32 o
  -5   6   6       90.92       76.89      2.37 o
  -4   6   6     2289.70     2266.29     28.37 o
  -3   6   6       11.26       11.36      1.35 o
  -2   6   6      487.98      489.17      7.11 o
  -1   6   6      675.07      694.80     11.10 o
   0   6   6      363.36      374.05      5.98 o
   1   6   6       37.50       31.64      1.32 o
   2   6   6       30.37       39.01      1.35 o
   3   6   6       11.71       17.12      1.47 o
   4   6   6      249.71      267.25      4.36 o
   5   6   6      887.21      949.90     16.52 o
   6   6   6       32.95       29.46      2.71 o
   7   6   6      171.71      189.49      5.34 o
   8   6   6      246.74      231.63      6.02 o
   9   6   6       34.83       35.74      3.61 o
  10   6   6        6.54        7.49      3.08 o
  11   6   6      273.74      269.40      7.75 o
  12   6   6       57.06       50.03      6.09 o
  -9   7   6       21.85       18.06      4.25 o
  -8   7   6        3.82        0.90      2.93 o
  -7   7   6        3.08        2.18      2.56 o
  -6   7   6      155.81      146.30      4.10 o
  -5   7   6        4.54        6.32      1.81 o
  -4   7   6       29.17       22.68      1.96 o
  -3   7   6      147.56      151.72      3.01 o
  -2   7   6        8.53        7.64      1.28 o
  -1   7   6      405.40      418.86      6.21 o
   0   7   6       92.18       83.89      2.07 o
   1   7   6      332.46      335.23      5.61 o
   2   7   6       40.18       51.50      1.88 o
   3   7   6     1158.91     1172.80     19.45 o
   4   7   6       86.09       86.98      2.18 o
   5   7   6      951.74      963.89     13.96 o
   6   7   6      168.75      162.52      4.78 o
   7   7   6       76.47       68.81      3.54 o
   8   7   6      642.27      661.17     13.51 o
   9   7   6       50.32       46.61      3.87 o
  10   7   6       16.67       15.31      3.84 o
  11   7   6        0.20        6.13      4.74 o
  12   7   6       32.35       30.81      5.79 o
  -9   8   6       30.04       35.48      5.34 o
  -8   8   6       17.05       19.52      3.87 o
  -7   8   6       51.42       48.64      3.24 o
  -6   8   6      169.65      179.48      4.29 o
  -5   8   6      379.59      367.21      6.40 o
  -4   8   6      541.17      523.44      8.54 o
  -3   8   6      332.14      330.30      5.49 o
  -2   8   6      651.17      635.21      9.25 o
  -1   8   6        0.19        0.98      1.39 o
   0   8   6        0.08       -0.34      1.54 o
   1   8   6      521.67      534.24      9.22 o
   2   8   6       58.36       61.13      2.75 o
   3   8   6       66.44       66.21      2.71 o
   4   8   6       90.02       92.43      2.63 o
   5   8   6       65.23       61.85      2.45 o
   6   8   6       29.50       25.92      2.22 o
   7   8   6      440.33      443.88      9.48 o
   8   8   6       20.88       21.26      3.46 o
   9   8   6      190.68      198.59      6.09 o
  10   8   6       50.26       52.59      5.79 o
  11   8   6       20.39       15.57      4.82 o
  12   8   6        4.63       -2.29      6.02 o
  -8   9   6       55.27       49.92      4.70 o
  -7   9   6      275.41      279.63      8.28 o
  -6   9   6       18.43       17.98      2.86 o
  -5   9   6       13.34       12.49      2.45 o
  -4   9   6      314.55      314.95      6.51 o
  -3   9   6        0.77        1.81      1.69 o
  -2   9   6       67.14       61.51      2.41 o
  -1   9   6       32.54       33.82      2.37 o
   0   9   6      157.11      159.88      4.33 o
   1   9   6     1150.22     1208.27     20.13 o
   2   9   6       21.80       18.02      2.11 o
   3   9   6      393.27      423.67      7.94 o
   4   9   6        0.50        0.00      1.92 o
   5   9   6     2437.81     2449.35     35.81 o
   6   9   6        8.44        7.26      2.22 o
   7   9   6      479.42      463.78      9.82 o
   8   9   6       42.90       45.18      4.03 o
   9   9   6      218.10      215.49      6.88 o
  10   9   6       94.44       97.17      7.00 o
  11   9   6       40.47       39.69      6.43 o
  -7  10   6      110.54      109.85      6.13 o
  -6  10   6       21.35       18.66      3.42 o
  -5  10   6        0.13       -0.45      2.71 o
  -4  10   6      160.65      171.92      5.15 o
  -3  10   6      260.48      255.29      5.45 o
  -2  10   6      238.18      239.86      5.08 o
  -1  10   6      535.92      528.48      9.37 o
   0  10   6      104.28      104.36      3.84 o
   1  10   6        1.53        0.79      2.07 o
   2  10   6      434.26      424.50      8.09 o
   3  10   6      177.53      186.78      5.68 o
   4  10   6       23.08       17.76      2.26 o
   5  10   6      121.86      114.44      3.27 o
   6  10   6       36.69       35.21      2.82 o
   7  10   6        0.91       -0.56      3.39 o
   8  10   6       25.32       30.66      3.76 o
   9  10   6      425.04      464.57     13.24 o
  10  10   6       13.93       18.36      5.79 o
  11  10   6      175.92      180.76      8.31 o
  -7  11   6        7.40        6.51      4.82 o
  -6  11   6       57.41       52.22      4.93 o
  -5  11   6      185.53      195.81      7.37 o
  -4  11   6       12.12        6.88      2.93 o
  -3  11   6        9.61       10.27      3.12 o
  -2  11   6       87.42       84.16      3.65 o
  -1  11   6       10.48       11.62      2.71 o
   0  11   6      425.01      417.47      8.43 o
   1  11   6       16.42       19.00      2.93 o
   2  11   6       16.21       16.14      3.61 o
   3  11   6      827.69      854.87     16.52 o
   4  11   6       14.75       11.70      3.01 o
   5  11   6      262.91      272.22      7.67 o
   6  11   6       36.02       39.43      3.99 o
   7  11   6       78.21       71.25      4.70 o
   8  11   6       12.51       16.25      4.48 o
   9  11   6        2.46        1.62      6.40 o
  10  11   6        0.16        3.95      5.19 o
  -6  12   6       40.63       32.77      4.74 o
  -5  12   6      275.52      285.95      8.92 o
  -4  12   6       25.39       17.87      4.63 o
  -3  12   6        1.36        0.60      3.99 o
  -2  12   6        6.35        4.55      2.90 o
  -1  12   6       91.75       89.65      3.91 o
   0  12   6      133.57      132.20      4.63 o
   1  12   6      800.27      833.62     17.00 o
   2  12   6      132.88      118.54      5.08 o
   3  12   6       55.45       54.55      3.87 o
   4  12   6      172.44      169.25      6.51 o
   5  12   6        7.07        9.93      3.91 o
   6  12   6       53.47       56.92      4.29 o
   7  12   6       68.03       68.17      5.04 o
   8  12   6      128.64      128.85      7.15 o
   9  12   6        1.99       -3.84      5.72 o
  10  12   6       51.91       47.59      6.66 o
  -4  13   6      197.10      184.79      7.07 o
  -3  13   6        8.63       10.12      4.66 o
  -2  13   6        3.50        3.27      4.14 o
  -1  13   6        6.50        8.09      4.03 o
   0  13   6       46.37       35.93      3.84 o
   1  13   6        8.22       10.35      3.72 o
   2  13   6      217.64      210.03      7.00 o
   3  13   6      145.42      143.33      5.72 o
   4  13   6        0.36       -1.73      3.69 o
   5  13   6       22.36       22.27      3.91 o
   6  13   6       28.60       29.16      3.76 o
   7  13   6       13.17       13.66      5.45 o
   8  13   6       20.90       15.84      5.15 o
   9  13   6      116.01      113.69      9.18 o
  -3  14   6      208.70      199.91      8.88 o
  -2  14   6       15.18       16.40      5.45 o
  -1  14   6       89.66       91.83      6.09 o
   0  14   6       77.69       82.99      4.82 o
   1  14   6       51.10       53.87      5.00 o
   2  14   6      289.84      288.62      8.54 o
   3  14   6      185.03      179.67      6.62 o
   4  14   6       39.22       34.16      4.33 o
   5  14   6       39.09       29.31      5.49 o
   6  14   6        8.96        5.98      5.42 o
   7  14   6       23.60       27.58      5.64 o
   8  14   6       46.40       30.25      7.07 o
   0  15   6        5.97       13.20      5.34 o
   1  15   6       16.06       12.49      5.61 o
   2  15   6      101.88       97.74      6.51 o
   3  15   6       63.59       59.21      4.93 o
   4  15   6      205.64      200.89      7.64 o
   5  15   6       31.12       31.41      6.32 o
   6  15   6      159.13      162.14      9.82 o
  -4 -11   7      273.76      242.95      9.37 o
  -3 -11   7        0.25       -0.98      4.74 o
  -2 -11   7      229.75      223.50      8.99 o
  -1 -11   7      572.58      583.18     16.10 o
   0 -11   7       16.59       16.40      6.24 o
   1 -11   7      218.95      197.28     11.29 o
  -7 -10   7       87.20       97.81      9.86 o
  -6 -10   7       21.61       22.16      4.82 o
  -5 -10   7        4.38        8.92      8.58 o
  -4 -10   7        0.33       -2.22      4.14 o
  -3 -10   7        1.60        3.35      4.33 o
  -2 -10   7       48.18       49.85      5.83 o
  -1 -10   7       43.91       47.02      5.45 o
   0 -10   7        4.08        6.62      5.19 o
   1 -10   7      234.39      231.74      7.60 o
   2 -10   7       35.70       32.58      6.06 o
   3 -10   7       56.01       50.90      6.77 o
  -8  -9   7      361.45      321.61     13.24 o
  -7  -9   7       24.69       29.12      6.92 o
  -6  -9   7      211.38      227.49      7.37 o
  -5  -9   7       33.92       37.21      3.57 o
  -4  -9   7      200.46      213.08      5.49 o
  -3  -9   7        0.19        2.22      3.57 o
  -2  -9   7      222.03      224.10      7.37 o
  -1  -9   7       35.22       39.69      4.10 o
   0  -9   7       56.84       53.50      3.95 o
   1  -9   7      113.85      108.08      5.53 o
   2  -9   7       70.98       61.73      5.61 o
   3  -9   7       12.47       10.27      5.30 o
   4  -9   7       15.20       17.38      7.19 o
   5  -9   7      189.33      199.61      8.13 o
  -9  -8   7        5.23        5.79      5.72 o
  -8  -8   7      361.98      352.35     10.91 o
  -7  -8   7      368.76      394.03     11.51 o
  -6  -8   7        0.81        1.73      3.54 o
  -5  -8   7      204.22      207.06      5.83 o
  -4  -8   7       68.00       62.04      3.54 o
  -3  -8   7       54.87       52.55      4.06 o
  -2  -8   7      132.36      143.78      5.57 o
  -1  -8   7      292.63      302.20      7.03 o
   0  -8   7       97.23       89.23      3.84 o
   1  -8   7       74.42       78.85      4.06 o
   2  -8   7      538.26      546.35     12.11 o
   3  -8   7      272.50      292.19      8.50 o
   4  -8   7      157.76      151.80      6.36 o
   5  -8   7        6.33        7.26      4.97 o
   6  -8   7        2.18        3.42      5.00 o
  -9  -7   7        3.48        5.87      5.12 o
  -8  -7   7       11.26       14.07      4.21 o
  -7  -7   7        4.30        1.24      3.69 o
  -6  -7   7      146.97      154.09      5.79 o
  -5  -7   7      165.46      171.51      5.08 o
  -4  -7   7        2.53       -1.47      2.48 o
  -3  -7   7      105.31       98.49      5.49 o
  -2  -7   7        0.26       -0.19      2.48 o
  -1  -7   7      461.42      461.82      9.18 o
   0  -7   7      236.12      241.44      5.79 o
   1  -7   7       76.28       71.40      3.39 o
   2  -7   7      175.90      175.12      5.30 o
   3  -7   7       95.28       95.48      4.66 o
   4  -7   7        9.94       11.81      3.39 o
   5  -7   7       14.13       12.53      3.54 o
   6  -7   7       13.03       12.15      4.89 o
   7  -7   7        1.27        4.74      4.51 o
 -10  -6   7      153.02      151.34      7.15 o
  -9  -6   7        0.03       -1.69      3.50 o
  -8  -6   7      326.51      342.15      8.77 o
  -7  -6   7      283.30      267.25      7.03 o
  -6  -6   7      868.26      867.85     15.57 o
  -5  -6   7       16.04       12.90      2.37 o
  -4  -6   7        5.10        6.62      3.16 o
  -3  -6   7       61.77       66.74      4.63 o
  -2  -6   7        1.09        1.02      2.14 o
  -1  -6   7       70.37       70.20      3.39 o
   0  -6   7        0.08       -1.17      2.22 o
   1  -6   7      196.25      200.55      5.27 o
   2  -6   7        0.03        0.56      2.22 o
   3  -6   7        6.59        9.07      2.90 o
   4  -6   7       39.71       43.11      4.40 o
   5  -6   7      195.33      188.44      6.28 o
   6  -6   7       23.54       31.34      5.04 o
   7  -6   7      292.61      315.14     10.53 o
   8  -6   7      119.23      136.26      7.37 o
 -10  -5   7        1.01        0.83      3.80 o
  -9  -5   7        3.54        4.70      4.03 o
  -8  -5   7       54.87       42.32      3.84 o
  -7  -5   7       45.93       48.68      3.69 o
  -6  -5   7        0.18        1.73      1.92 o
  -5  -5   7       49.87       50.94      2.26 o
  -4  -5   7       52.38       58.80      2.78 o
  -3  -5   7     1117.47     1136.87     20.80 o
  -2  -5   7       21.62       28.10      2.71 o
  -1  -5   7      425.21      421.23      7.71 o
   0  -5   7        3.76        3.54      1.84 o
   1  -5   7     1989.90     1993.44     30.51 o
   2  -5   7      593.64      600.90     10.38 o
   3  -5   7      668.04      692.24     13.09 o
   4  -5   7       90.14       86.86      4.55 o
   5  -5   7      148.83      148.33      5.38 o
   6  -5   7        5.91       -0.38      4.03 o
   7  -5   7        4.26        7.82      5.15 o
   8  -5   7      177.32      170.53      7.94 o
   9  -5   7       13.30       10.61      5.94 o
 -11  -4   7        6.83       11.85      4.18 o
 -10  -4   7       77.02       82.50      4.93 o
  -9  -4   7       20.87       24.68      4.14 o
  -8  -4   7      157.93      149.61      5.61 o
  -7  -4   7      190.41      179.07      5.68 o
  -6  -4   7      329.02      316.19      5.45 o
  -5  -4   7      429.98      416.94      6.47 o
  -4  -4   7      431.30      430.30      6.96 o
  -3  -4   7        1.98        2.56      1.62 o
  -2  -4   7       12.18       11.25      1.62 o
  -1  -4   7       31.31       30.36      2.07 o
   0  -4   7       66.11       71.93      2.60 o
   1  -4   7      600.60      605.42      9.29 o
   2  -4   7        1.07        1.50      1.66 o
   3  -4   7       27.00       26.97      2.48 o
   4  -4   7      531.10      540.63      9.52 o
   5  -4   7      449.41      436.69      8.61 o
   6  -4   7      162.57      157.66      5.61 o
   7  -4   7      203.87      197.05      7.49 o
   8  -4   7        2.15        4.10      5.08 o
   9  -4   7      384.21      416.53     12.15 o
 -11  -3   7       12.68       13.54      3.95 o
 -10  -3   7       28.63       31.71      4.33 o
  -9  -3   7       56.91       58.61      4.51 o
  -8  -3   7       83.73       87.47      4.21 o
  -7  -3   7       35.93       33.18      2.82 o
  -6  -3   7      818.44      799.04     11.36 o
  -5  -3   7     1047.35     1034.43     13.96 o
  -4  -3   7      370.68      364.31      6.21 o
  -3  -3   7     1789.20     1843.14     28.21 o
  -2  -3   7      209.53      200.55      3.69 o
  -1  -3   7     1348.89     1441.82     21.86 o
   0  -3   7       14.82       17.61      1.73 o
   1  -3   7      197.21      193.22      3.87 o
   2  -3   7       49.04       51.01      2.37 o
   3  -3   7      430.49      435.98      7.94 o
   4  -3   7      400.35      405.80      7.67 o
   5  -3   7        5.29        6.51      2.07 o
   6  -3   7       37.11       25.36      3.42 o
   7  -3   7       18.00       22.84      3.54 o
   8  -3   7       35.25       39.31      3.99 o
   9  -3   7       54.70       60.34      7.79 o
  10  -3   7       72.49       77.01      8.88 o
 -11  -2   7      105.72      103.08      6.21 o
 -10  -2   7      110.59      117.19      5.34 o
  -9  -2   7      288.42      292.64      7.67 o
  -8  -2   7       24.30       19.60      3.01 o
  -7  -2   7      178.47      186.03      4.85 o
  -6  -2   7      203.34      201.49      4.82 o
  -5  -2   7     1375.49     1366.58     19.60 o
  -4  -2   7      965.94      956.52     15.27 o
  -3  -2   7      362.69      361.56      5.45 o
  -2  -2   7      423.90      396.44      5.87 o
  -1  -2   7      917.30      966.57     11.40 o
   0  -2   7      511.18      488.08      7.00 o
   1  -2   7      267.99      262.81      4.21 o
   2  -2   7     1421.60     1439.63     19.64 o
   3  -2   7        2.69        1.39      0.94 o
   4  -2   7     2070.23     2031.28     27.58 o
   5  -2   7      329.41      338.09      6.13 o
   6  -2   7     1154.36     1134.24     16.67 o
   7  -2   7     1139.26     1093.95     20.20 o
   8  -2   7      129.23      107.56      5.19 o
   9  -2   7        3.51        2.33      4.51 o
  10  -2   7        2.26        3.27      5.91 o
 -11  -1   7        0.19        0.23      4.03 o
 -10  -1   7      134.62      135.06      5.61 o
  -9  -1   7      161.35      156.24      5.27 o
  -8  -1   7       85.76       83.03      3.69 o
  -7  -1   7       18.29       19.49      2.26 o
  -6  -1   7        2.14        1.09      1.77 o
  -5  -1   7      107.63       94.76      2.75 o
  -4  -1   7      352.20      331.43      5.27 o
  -3  -1   7       67.93       64.22      1.77 o
  -2  -1   7      237.36      218.95      3.50 o
  -1  -1   7      552.19      540.94      7.49 o
   0  -1   7      561.85      617.91      8.46 o
   1  -1   7       27.04       36.57      1.47 o
   2  -1   7       85.59       77.65      1.84 o
   3  -1   7      243.20      244.27      3.80 o
   4  -1   7        1.97        1.58      1.09 o
   5  -1   7      134.20      137.99      3.16 o
   6  -1   7      136.77      134.90      3.35 o
   7  -1   7        1.06        2.86      1.73 o
   8  -1   7       26.06       24.26      2.52 o
   9  -1   7        7.60        6.96      3.99 o
  10  -1   7      125.26      135.81      5.45 o
  11  -1   7       16.89       16.21      7.49 o
 -11   0   7      187.05      190.43      7.00 o
 -10   0   7      124.94      122.00      4.82 o
  -9   0   7      536.64      556.47     11.62 o
  -8   0   7        4.38        6.02      2.97 o
  -7   0   7      509.81      524.80     11.25 o
  -6   0   7      477.90      465.58      8.31 o
  -5   0   7      398.00      380.52      6.02 o
  -4   0   7        1.88        1.54      1.20 o
  -3   0   7        5.45        6.70      1.24 o
  -2   0   7       52.46       36.68      1.69 o
  -1   0   7        0.03        0.49      0.79 o
   0   0   7      484.62      577.61      7.67 o
   1   0   7       73.60       71.74      1.66 o
   2   0   7        0.35        0.68      0.30 o
   3   0   7       58.22       63.84      1.62 o
   4   0   7       36.82       35.55      1.43 o
   5   0   7      467.52      447.71      6.43 o
   6   0   7      408.08      426.27      7.11 o
   7   0   7      154.21      124.37      3.46 o
   8   0   7      124.69      110.00      3.91 o
   9   0   7       22.52       14.78      3.12 o
  10   0   7        1.31       -0.30      3.57 o
  11   0   7       24.78       24.45      4.70 o
 -11   1   7        1.31        1.47      4.74 o
 -10   1   7       61.54       49.13      4.70 o
  -9   1   7        0.05        0.71      2.82 o
  -8   1   7      195.75      193.70      6.09 o
  -7   1   7       76.89       72.83      3.84 o
  -6   1   7      154.20      133.40      3.87 o
  -5   1   7        0.25        1.73      1.84 o
  -4   1   7      256.93      263.41      5.19 o
  -3   1   7       78.64       69.94      2.45 o
  -2   1   7     3073.10     3129.22     45.82 o
  -1   1   7      400.63      459.30      7.00 o
   0   1   7      817.84      807.77      9.97 o
   1   1   7     1539.11     1491.47     17.72 o
   2   1   7        8.46        7.26      0.68 o
   3   1   7       30.97       36.19      1.17 o
   4   1   7       26.15       24.04      1.39 o
   5   1   7       13.72       10.31      1.13 o
   6   1   7      176.50      167.71      3.12 o
   7   1   7        2.47       -0.45      1.69 o
   8   1   7      127.06      108.04      4.36 o
   9   1   7        1.03       -0.53      2.86 o
  10   1   7       25.71       27.01      3.50 o
  11   1   7        0.92        3.27      4.18 o
  12   1   7       80.72       73.47      6.17 o
 -11   2   7        7.41       11.77      4.18 o
 -10   2   7       59.31       67.11      5.00 o
  -9   2   7       37.83       45.44      4.10 o
  -8   2   7        3.19        1.39      2.93 o
  -7   2   7       98.69      110.64      3.50 o
  -6   2   7        4.47        2.75      1.77 o
  -5   2   7      931.24      903.25     13.92 o
  -4   2   7       60.82       56.28      1.81 o
  -3   2   7      187.16      215.86      3.54 o
  -2   2   7      237.85      260.07      4.33 o
  -1   2   7     1800.43     1753.50     20.73 o
   0   2   7      131.68      146.75      2.29 o
   1   2   7      910.24      887.11      9.89 o
   2   2   7       42.97       31.71      0.90 o
   3   2   7      697.63      709.10     10.68 o
   4   2   7       36.86       42.17      1.05 o
   5   2   7       94.05       87.05      2.11 o
   6   2   7      270.51      245.32      4.36 o
   7   2   7        2.67        3.61      1.47 o
   8   2   7       92.13       98.19      3.31 o
   9   2   7       25.29       18.81      3.46 o
  10   2   7      381.40      414.91      9.97 o
  11   2   7        0.52        2.97      3.65 o
  12   2   7        9.23        1.24      5.79 o
 -11   3   7        2.09       -2.45      4.48 o
 -10   3   7        0.40        1.13      3.91 o
  -9   3   7        4.52        4.89      3.84 o
  -8   3   7       38.93       30.40      3.05 o
  -7   3   7       20.00       19.15      1.96 o
  -6   3   7      213.42      202.92      4.03 o
  -5   3   7        5.08        5.57      1.47 o
  -4   3   7      432.42      378.53      5.38 o
  -3   3   7     1102.87     1096.50     13.84 o
  -2   3   7       77.56       74.41      1.77 o
  -1   3   7      246.72      283.16      4.21 o
   0   3   7       97.25       73.70      1.69 o
   1   3   7      743.00      890.57     11.89 o
   2   3   7      873.22      822.97     11.51 o
   3   3   7      483.26      466.15      7.37 o
   4   3   7       58.63       58.42      2.14 o
   5   3   7      649.72      688.29     11.70 o
   6   3   7     1180.39     1172.76     21.07 o
   7   3   7      354.86      348.32      6.24 o
   8   3   7        5.93        7.22      2.29 o
   9   3   7       34.89       41.19      3.57 o
  10   3   7       24.76       30.36      3.95 o
  11   3   7        0.85        1.96      4.55 o
  12   3   7        0.00        2.22      4.85 o
 -10   4   7       56.55       61.77      4.55 o
  -9   4   7       26.58       28.70      4.14 o
  -8   4   7       25.21       28.25      3.20 o
  -7   4   7        1.04       -0.60      2.03 o
  -6   4   7      309.96      314.46      5.38 o
  -5   4   7      415.32      410.17      6.28 o
  -4   4   7      815.45      860.82     10.57 o
  -3   4   7     1764.78     1813.99     24.26 o
  -2   4   7      350.77      376.72      5.76 o
  -1   4   7      916.26      978.42     14.18 o
   0   4   7       81.10       74.79      1.69 o
   1   4   7     1468.83     1499.22     18.66 o
   2   4   7       47.04       53.27      1.77 o
   3   4   7       46.96       50.79      1.99 o
   4   4   7     1077.38     1042.71     17.00 o
   5   4   7        0.31       -1.88      1.88 o
   6   4   7       83.47       73.85      3.27 o
   7   4   7      378.89      369.84      7.41 o
   8   4   7      119.23      107.40      4.44 o
   9   4   7      235.93      218.19      5.61 o
  10   4   7       78.48       97.92      4.48 o
  11   4   7        0.05       -1.69      4.29 o
  12   4   7      361.10      383.53     12.64 o
 -10   5   7      151.76      153.04      7.86 o
  -9   5   7       56.53       56.20      5.23 o
  -8   5   7        0.91        2.71      2.11 o
  -7   5   7      176.94      166.13      4.10 o
  -6   5   7       73.75       53.27      2.45 o
  -5   5   7       36.24       35.96      2.03 o
  -4   5   7      154.53      159.88      3.16 o
  -3   5   7      196.27      200.85      3.72 o
  -2   5   7       31.06       21.93      1.47 o
  -1   5   7       19.44       22.53      1.66 o
   0   5   7       41.31       41.23      1.50 o
   1   5   7       24.50       20.16      1.09 o
   2   5   7      229.95      201.42      2.86 o
   3   5   7       19.27       21.89      1.50 o
   4   5   7     4769.97     4857.66     81.94 o
   5   5   7       16.88       19.34      2.11 o
   6   5   7      556.81      568.40     10.68 o
   7   5   7      355.52      366.34      7.98 o
   8   5   7      407.60      393.28      8.58 o
   9   5   7      236.44      229.03      6.51 o
  10   5   7        0.92        0.38      2.86 o
  11   5   7        8.89        5.23      3.84 o
  12   5   7       34.70       40.22      8.92 o
 -10   6   7       89.26       92.62      7.11 o
  -9   6   7       80.94       77.72      6.17 o
  -8   6   7       36.24       36.68      3.12 o
  -7   6   7       36.56       39.35      2.78 o
  -6   6   7      150.35      150.82      3.65 o
  -5   6   7      364.31      356.86      5.57 o
  -4   6   7     1269.11     1328.36     16.70 o
  -3   6   7     2652.35     2599.42     31.98 o
  -2   6   7       55.57       62.19      2.22 o
  -1   6   7     1388.80     1373.39     19.98 o
   0   6   7      133.24      137.91      2.97 o
   1   6   7      649.84      661.85      9.63 o
   2   6   7      381.39      422.96      5.98 o
   3   6   7      543.52      559.22      7.15 o
   4   6   7       21.05       25.43      1.81 o
   5   6   7        1.51        2.52      2.26 o
   6   6   7        7.88       13.24      2.33 o
   7   6   7      145.81      152.92      5.19 o
   8   6   7      183.90      184.79      5.53 o
   9   6   7        0.17       -2.03      2.63 o
  10   6   7      176.94      197.62      6.55 o
  11   6   7      108.71      104.62      5.64 o
  12   6   7      159.17      190.69     10.98 o
  -9   7   7      438.77      487.52     13.54 o
  -8   7   7       22.61       26.11      3.20 o
  -7   7   7      519.37      549.14      9.86 o
  -6   7   7       37.86       36.00      2.78 o
  -5   7   7      383.80      355.66      6.02 o
  -4   7   7      164.66      169.63      3.87 o
  -3   7   7       35.73       34.08      1.77 o
  -2   7   7      213.27      213.19      3.87 o
  -1   7   7       71.66       76.10      2.33 o
   0   7   7       48.13       49.32      1.84 o
   1   7   7       15.08       14.45      1.32 o
   2   7   7     1469.78     1466.68     21.29 o
   3   7   7      550.38      509.52      8.58 o
   4   7   7      602.42      617.94      9.59 o
   5   7   7        3.46        5.42      1.96 o
   6   7   7      669.00      684.30     12.87 o
   7   7   7       47.34       52.71      3.54 o
   8   7   7        2.01        5.94      2.93 o
   9   7   7       90.86       90.89      4.48 o
  10   7   7       16.64       15.88      3.99 o
  11   7   7      106.89       95.07      6.51 o
  12   7   7       12.26       15.57      5.08 o
  -9   8   7       44.68       42.81      6.81 o
  -8   8   7        1.95        1.77      3.57 o
  -7   8   7        5.63        2.97      2.67 o
  -6   8   7      349.62      358.55      6.77 o
  -5   8   7        5.88        4.14      2.07 o
  -4   8   7      119.13      121.96      3.42 o
  -3   8   7       19.78       17.61      1.99 o
  -2   8   7     1176.74     1199.92     17.83 o
  -1   8   7      346.07      327.93      5.72 o
   0   8   7      640.18      663.54     11.47 o
   1   8   7      157.16      151.34      3.57 o
   2   8   7      415.66      449.37      8.73 o
   3   8   7      335.05      331.58      7.00 o
   4   8   7        0.05       -0.41      1.58 o
   5   8   7        0.01       -0.04      2.11 o
   6   8   7        0.03        2.29      2.52 o
   7   8   7       47.14       46.39      3.54 o
   8   8   7      282.42      300.70      7.71 o
   9   8   7      404.32      441.62     10.53 o
  10   8   7      164.44      158.68      6.32 o
  11   8   7        8.74        6.43      4.59 o
  12   8   7        9.47        5.27      5.45 o
  -8   9   7       32.29       31.60      4.44 o
  -7   9   7      293.91      285.91      7.30 o
  -6   9   7       67.18       71.21      3.54 o
  -5   9   7      143.64      142.24      3.95 o
  -4   9   7        8.02        9.71      2.03 o
  -3   9   7      147.80      135.13      3.57 o
  -2   9   7      249.52      243.70      4.66 o
  -1   9   7      103.85      100.56      3.12 o
   0   9   7       94.27       98.34      3.57 o
   1   9   7       23.79       20.43      2.37 o
   2   9   7       91.18       89.69      3.24 o
   3   9   7       17.82       17.64      2.56 o
   4   9   7      186.82      195.06      4.74 o
   5   9   7      356.17      357.28      7.34 o
   6   9   7      167.03      171.17      4.78 o
   7   9   7      216.37      205.29      6.28 o
   8   9   7       43.24       44.09      4.63 o
   9   9   7        8.44        4.51      3.12 o
  10   9   7      248.61      272.10     10.38 o
  11   9   7        0.09       -1.54      5.83 o
  -7  10   7        0.75        4.82      3.95 o
  -6  10   7       62.93       66.70      4.36 o
  -5  10   7       10.97        9.97      2.82 o
  -4  10   7       80.80       76.59      4.06 o
  -3  10   7        4.21        4.85      2.82 o
  -2  10   7        9.34        7.94      2.56 o
  -1  10   7      124.50      120.23      4.10 o
   0  10   7      543.11      540.18      9.59 o
   1  10   7       69.11       65.12      3.31 o
   2  10   7      613.97      621.89     10.95 o
   3  10   7       11.15       10.27      2.90 o
   4  10   7      640.23      680.43     15.05 o
   5  10   7        0.04        0.79      2.18 o
   6  10   7      204.37      214.77      5.83 o
   7  10   7       12.16       12.38      3.20 o
   8  10   7        1.82        3.72      3.31 o
   9  10   7       90.88       85.66      5.61 o
  10  10   7       16.92       13.96      4.85 o
  11  10   7       43.79       41.42      6.73 o
  -6  11   7      107.44      118.80      5.57 o
  -5  11   7       40.79       42.28      4.14 o
  -4  11   7      155.65      145.25      5.27 o
  -3  11   7       65.76       68.13      4.29 o
  -2  11   7       37.06       34.12      2.82 o
  -1  11   7        1.78        1.13      3.27 o
   0  11   7        0.00        2.03      2.48 o
   1  11   7        1.22        1.17      2.33 o
   2  11   7       11.72       10.83      3.01 o
   3  11   7      490.82      529.50     11.32 o
   4  11   7        1.71        0.87      3.20 o
   5  11   7       36.44       38.90      3.35 o
   6  11   7       58.55       56.58      4.21 o
   7  11   7       44.56       43.04      4.06 o
   8  11   7      112.25      110.90      5.68 o
   9  11   7      294.53      324.73     11.02 o
  10  11   7        4.25        5.34      5.34 o
  -5  12   7        4.59        3.46      4.55 o
  -4  12   7        9.06       11.44      4.14 o
  -3  12   7      170.01      173.24      5.64 o
  -2  12   7       30.66       32.05      3.16 o
  -1  12   7      138.34      120.01      4.36 o
   0  12   7      446.65      470.25      9.97 o
   1  12   7      162.39      164.62      5.98 o
   2  12   7     1036.42     1102.26     22.46 o
   3  12   7       30.36       31.19      3.99 o
   4  12   7      688.12      699.50     14.15 o
   5  12   7       14.65       16.82      4.03 o
   6  12   7      230.54      227.26      7.19 o
   7  12   7       13.03       13.05      4.14 o
   8  12   7        0.31       -5.76      5.76 o
   9  12   7       74.85       74.56      6.88 o
  10  12   7      194.27      166.73      8.88 o
  -4  13   7      162.45      160.86      6.70 o
  -3  13   7       73.35       72.04      6.36 o
  -2  13   7      122.30      113.84      5.19 o
  -1  13   7      290.01      304.04      7.82 o
   0  13   7        0.46        2.07      3.46 o
   1  13   7       10.81       10.72      3.95 o
   2  13   7       88.46       75.01      5.00 o
   3  13   7        1.30        0.75      3.35 o
   4  13   7      163.92      164.06      6.28 o
   5  13   7      202.13      201.12      7.30 o
   6  13   7        1.47        1.05      3.80 o
   7  13   7      189.10      184.19      7.26 o
   8  13   7        5.71        3.12      5.64 o
   9  13   7       85.03       78.59      7.45 o
  -2  14   7       34.52       36.38      5.83 o
  -1  14   7      146.41      134.75      6.06 o
   0  14   7        5.78        6.66      3.95 o
   1  14   7      151.86      150.89      6.62 o
   2  14   7      132.24      138.97      6.43 o
   3  14   7       74.74       81.56      5.30 o
   4  14   7      136.63      137.73      6.62 o
   5  14   7       20.37       32.13      6.36 o
   6  14   7       67.72       65.83      5.42 o
   7  14   7       39.47       32.80      7.15 o
   0  15   7        3.56        4.51      5.23 o
   1  15   7       28.41       33.03      4.93 o
   2  15   7       34.49       39.73      5.72 o
   3  15   7        0.08       -1.77      4.36 o
   4  15   7       20.51       12.87      4.36 o
   5  15   7       51.25       51.28      7.22 o
  -5 -10   8      294.99      289.26     12.83 o
  -4 -10   8        6.52        7.30      4.59 o
  -3 -10   8       27.88       23.10      5.94 o
  -2 -10   8      132.95      122.08      7.11 o
  -1 -10   8      278.92      301.60     11.14 o
   0 -10   8       40.01       33.86      6.36 o
   1 -10   8        3.76        7.03      5.98 o
   2 -10   8       73.24       66.44      9.59 o
  -7  -9   8       71.32       68.09      7.15 o
  -6  -9   8       35.39       39.24      4.51 o
  -5  -9   8       18.09       15.50      3.87 o
  -4  -9   8      228.70      234.18      6.13 o
  -3  -9   8        0.10        2.63      4.18 o
  -2  -9   8      100.96      100.52      5.49 o
  -1  -9   8        0.13       -0.23      3.57 o
   0  -9   8      247.94      240.24      7.75 o
   1  -9   8        2.30        2.48      4.97 o
   2  -9   8       43.36       44.39      8.24 o
   3  -9   8        3.18        1.99      5.91 o
   4  -9   8      115.67       97.21      7.52 o
  -8  -8   8       81.22       80.24      6.66 o
  -7  -8   8       46.63       57.90      5.57 o
  -6  -8   8      147.62      145.36      6.17 o
  -5  -8   8      121.98      134.34      5.04 o
  -4  -8   8       33.81       36.00      4.03 o
  -3  -8   8       71.17       64.82      5.45 o
  -2  -8   8       37.28       39.99      4.63 o
  -1  -8   8        0.89        3.35      3.35 o
   0  -8   8      567.64      596.76     13.36 o
   1  -8   8       70.57       77.72      5.34 o
   2  -8   8        4.31        2.48      3.46 o
   3  -8   8       21.94       27.27      4.70 o
   4  -8   8       13.10       15.39      4.66 o
   5  -8   8       28.94       16.36      5.45 o
  -9  -7   8       35.46       45.63      6.92 o
  -8  -7   8      252.05      238.06      9.22 o
  -7  -7   8      190.56      186.86      7.67 o
  -6  -7   8       36.68       36.68      4.14 o
  -5  -7   8        1.39        0.94      2.71 o
  -4  -7   8      429.73      453.09     10.46 o
  -3  -7   8        5.47        6.06      3.12 o
  -2  -7   8       73.78       85.40      4.33 o
  -1  -7   8       34.52       36.49      3.91 o
   0  -7   8        9.48        5.87      3.16 o
   1  -7   8      177.71      165.11      5.04 o
   2  -7   8      559.81      580.74     11.32 o
   3  -7   8       51.69       53.57      4.51 o
   4  -7   8       69.58       72.87      4.85 o
   5  -7   8        5.68        5.68      4.85 o
   6  -7   8       67.51       75.77      6.96 o
  -9  -6   8      162.69      160.19      7.34 o
  -8  -6   8       51.00       52.74      5.04 o
  -7  -6   8      360.01      355.66     10.27 o
  -6  -6   8       61.37       59.51      3.54 o
  -5  -6   8       79.10       78.70      3.61 o
  -4  -6   8        0.55        0.53      2.75 o
  -3  -6   8        1.92        2.14      2.97 o
  -2  -6   8        9.75        9.03      3.16 o
  -1  -6   8       96.95       92.24      4.33 o
   0  -6   8       15.74       13.13      2.45 o
   1  -6   8        0.29       -0.19      3.05 o
   2  -6   8      190.90      193.18      5.19 o
   3  -6   8        7.49       10.08      3.54 o
   4  -6   8       32.41       32.99      4.03 o
   5  -6   8      101.40      109.51      5.83 o
   6  -6   8      106.16      105.79      7.30 o
   7  -6   8       25.70       33.18      6.02 o
 -10  -5   8       32.31       29.23      5.91 o
  -9  -5   8      195.46      187.65      7.64 o
  -8  -5   8       20.33       18.28      4.78 o
  -7  -5   8       94.86       93.67      5.49 o
  -6  -5   8      389.86      404.98      8.31 o
  -5  -5   8       90.07       91.34      3.61 o
  -4  -5   8       40.15       41.95      3.46 o
  -3  -5   8       11.06       13.32      3.54 o
  -2  -5   8      312.87      321.16      8.99 o
  -1  -5   8      481.84      487.78     10.01 o
   0  -5   8      179.86      197.58      4.82 o
   1  -5   8       85.67       86.94      3.05 o
   2  -5   8      347.52      347.76      6.55 o
   3  -5   8      188.08      183.32      5.15 o
   4  -5   8      563.77      567.49     12.26 o
   5  -5   8      184.65      173.05      6.36 o
   6  -5   8        1.20        1.17      4.40 o
   7  -5   8        0.03       -0.68      4.97 o
   8  -5   8        0.10        5.49      5.38 o
 -10  -4   8       55.21       58.72      5.91 o
  -9  -4   8       73.52       80.47      5.27 o
  -8  -4   8        4.51        5.00      3.05 o
  -7  -4   8      101.97       94.01      4.51 o
  -6  -4   8       19.30       17.04      2.18 o
  -5  -4   8        1.26        2.41      1.88 o
  -4  -4   8      779.05      798.93     13.05 o
  -3  -4   8       53.52       53.08      3.76 o
  -2  -4   8      419.63      431.39      8.92 o
  -1  -4   8       77.26       78.25      2.67 o
   0  -4   8      865.79      863.98     12.60 o
   1  -4   8     1170.46     1203.31     17.79 o
   2  -4   8        1.24        3.80      1.88 o
   3  -4   8        1.85        2.78      2.41 o
   4  -4   8      404.36      419.05      8.20 o
   5  -4   8      140.96      142.62      5.04 o
   6  -4   8       79.45       78.21      4.33 o
   7  -4   8      197.24      194.76      7.79 o
   8  -4   8      109.74      108.53      7.34 o
   9  -4   8       10.98        5.12      6.58 o
 -10  -3   8       89.14       83.40      5.08 o
  -9  -3   8      162.82      157.10      6.21 o
  -8  -3   8      113.78      107.67      4.89 o
  -7  -3   8      340.98      329.14      7.03 o
  -6  -3   8      722.50      724.03     11.77 o
  -5  -3   8      345.52      352.35      6.13 o
  -4  -3   8        6.96        6.40      1.50 o
  -3  -3   8      220.12      220.45      5.45 o
  -2  -3   8      213.68      205.52      4.48 o
  -1  -3   8      217.67      233.17      4.63 o
   0  -3   8      252.42      245.39      4.55 o
   1  -3   8      338.42      341.10      6.06 o
   2  -3   8      115.43      111.73      3.05 o
   3  -3   8        2.28        2.22      1.92 o
   4  -3   8      170.59      172.19      4.82 o
   5  -3   8        0.20        1.96      2.18 o
   6  -3   8      125.47      117.15      4.55 o
   7  -3   8       45.81       43.11      4.10 o
   8  -3   8      167.55      168.69      6.85 o
   9  -3   8      155.99      163.04     10.57 o
  10  -3   8       13.43       13.77      7.94 o
 -11  -2   8      111.42      118.35      6.47 o
 -10  -2   8       25.21       30.21      4.82 o
  -9  -2   8       13.00       13.66      3.61 o
  -8  -2   8      163.09      165.04      4.97 o
  -7  -2   8      289.76      278.01      6.17 o
  -6  -2   8      391.66      399.11      7.75 o
  -5  -2   8       47.91       43.41      2.41 o
  -4  -2   8      340.81      322.63      6.13 o
  -3  -2   8      217.70      233.32      3.99 o
  -2  -2   8     3265.09     3240.42     44.81 o
  -1  -2   8      264.41      268.34      4.36 o
   0  -2   8      356.07      349.68      5.34 o
   1  -2   8        1.24        1.66      1.20 o
   2  -2   8     1025.78     1043.84     14.52 o
   3  -2   8       46.40       46.12      2.82 o
   4  -2   8      106.32      103.94      3.57 o
   5  -2   8      123.33      117.90      3.65 o
   6  -2   8       20.60       13.77      2.63 o
   7  -2   8      133.09      135.58      5.23 o
   8  -2   8       35.63       37.39      3.95 o
   9  -2   8       46.99       38.00      7.00 o
  10  -2   8       32.56       31.37      5.64 o
 -11  -1   8       46.23       49.77      4.89 o
 -10  -1   8      105.39      102.36      5.30 o
  -9  -1   8      110.27       94.50      4.21 o
  -8  -1   8       21.45       26.56      3.20 o
  -7  -1   8      295.23      274.55      6.17 o
  -6  -1   8      291.49      279.52      5.87 o
  -5  -1   8      314.91      296.97      5.42 o
  -4  -1   8       14.83       16.06      1.58 o
  -3  -1   8      100.60       96.72      2.33 o
  -2  -1   8      398.04      421.98      6.81 o
  -1  -1   8      321.70      339.26      6.02 o
   0  -1   8      216.95      231.93      3.99 o
   1  -1   8      836.42      839.45     11.32 o
   2  -1   8      126.35      111.35      2.41 o
   3  -1   8      103.97      102.40      2.56 o
   4  -1   8        0.24        0.60      1.66 o
   5  -1   8      347.58      342.38      6.13 o
   6  -1   8      255.62      252.54      5.38 o
   7  -1   8      139.37      125.35      4.25 o
   8  -1   8       91.12       95.29      4.33 o
   9  -1   8      131.70      135.13      6.51 o
  10  -1   8      239.08      249.80      9.89 o
 -11   0   8      226.27      231.63      7.82 o
 -10   0   8        0.05       -3.95      3.95 o
  -9   0   8      124.71      132.46      5.72 o
  -8   0   8        6.06        8.43      3.27 o
  -7   0   8      792.31      813.94     16.36 o
  -6   0   8      491.05      476.83      8.80 o
  -5   0   8     1703.23     1673.25     27.09 o
  -4   0   8     3368.68     3423.93     48.57 o
  -3   0   8      252.73      258.67      4.55 o
  -2   0   8     1505.77     1522.47     22.23 o
  -1   0   8       34.72       27.20      1.02 o
   0   0   8      624.84      621.22      8.43 o
   1   0   8        0.36        1.50      0.98 o
   2   0   8       96.03       83.97      2.11 o
   3   0   8      406.56      417.28      6.13 o
   4   0   8      428.82      432.14      6.32 o
   5   0   8       11.53        8.99      1.62 o
   6   0   8        1.95        3.08      1.58 o
   7   0   8       21.95       23.89      2.82 o
   8   0   8        1.26        2.03      3.42 o
   9   0   8      143.81      148.15      6.02 o
  10   0   8      119.65      132.42      6.32 o
  11   0   8      117.32      107.56      6.40 o
 -11   1   8        1.12        3.01      3.91 o
 -10   1   8       42.43       40.78      4.82 o
  -9   1   8       10.71       14.26      3.72 o
  -8   1   8      465.42      475.44     10.23 o
  -7   1   8        4.35        1.99      2.41 o
  -6   1   8        1.31        6.21      2.03 o
  -5   1   8      199.78      173.84      4.51 o
  -4   1   8      720.13      742.58     12.04 o
  -3   1   8      417.06      399.86      6.32 o
  -2   1   8       36.51       36.04      1.84 o
  -1   1   8        0.46        1.50      1.09 o
   0   1   8      299.39      335.57      4.85 o
   1   1   8      269.35      251.11      4.10 o
   2   1   8       82.16       76.82      1.88 o
   3   1   8     5676.05     5771.59     75.20 o
   4   1   8       14.53       15.84      1.50 o
   5   1   8     2356.32     2388.90     30.10 o
   6   1   8        4.93        1.99      1.32 o
   7   1   8     1346.40     1372.97     21.74 o
   8   1   8      356.90      341.66      7.49 o
   9   1   8       19.60       16.10      4.03 o
  10   1   8        9.27       12.94      4.63 o
  11   1   8       20.59       20.84      4.66 o
 -11   2   8       40.07       35.17      4.78 o
 -10   2   8       38.59       46.57      4.93 o
  -9   2   8       44.14       45.44      4.36 o
  -8   2   8        8.02       10.16      3.01 o
  -7   2   8       29.50       28.97      2.90 o
  -6   2   8      297.49      266.65      5.83 o
  -5   2   8      823.43      829.37     13.81 o
  -4   2   8      205.90      194.23      4.36 o
  -3   2   8      515.71      549.29      9.71 o
  -2   2   8       39.51       29.68      1.35 o
  -1   2   8      674.95      683.44      8.77 o
   0   2   8      155.35      140.70      2.33 o
   1   2   8     1447.99     1488.35     17.31 o
   2   2   8      177.79      179.48      2.86 o
   3   2   8      179.34      147.13      3.08 o
   4   2   8      500.65      517.12      7.79 o
   5   2   8      339.62      317.06      5.76 o
   6   2   8      718.61      716.51     11.21 o
   7   2   8      128.79      114.89      3.08 o
   8   2   8       34.40       33.07      3.35 o
   9   2   8        0.83        2.56      3.08 o
  10   2   8      336.06      376.69      9.97 o
  11   2   8      402.19      401.22     10.38 o
 -10   3   8      595.48      636.19     13.96 o
  -9   3   8       87.03       91.34      4.74 o
  -8   3   8      128.63      125.50      4.78 o
  -7   3   8        1.57        3.69      2.67 o
  -6   3   8       37.78       37.81      2.78 o
  -5   3   8       81.13       76.63      3.12 o
  -4   3   8     1478.17     1406.49     22.80 o
  -3   3   8      187.06      186.86      3.39 o
  -2   3   8       20.98       19.11      0.98 o
  -1   3   8      266.59      262.29      3.87 o
   0   3   8      420.76      405.39      5.12 o
   1   3   8      763.94      754.24     10.23 o
   2   3   8      377.42      356.60      5.61 o
   3   3   8        4.36        5.72      1.24 o
   4   3   8      321.02      318.53      5.98 o
   5   3   8     1094.97     1126.41     16.63 o
   6   3   8      196.76      172.79      4.36 o
   7   3   8      314.13      344.82      6.32 o
   8   3   8      100.75       86.41      3.80 o
   9   3   8      254.63      253.90      7.03 o
  10   3   8       11.74        8.24      3.84 o
  11   3   8        5.04        4.03      3.95 o
  12   3   8        1.23        6.58      7.45 o
 -10   4   8       33.19       26.94      5.12 o
  -9   4   8        9.94        9.71      3.69 o
  -8   4   8       44.25       36.34      3.46 o
  -7   4   8       37.72       41.19      2.71 o
  -6   4   8      285.96      281.17      5.57 o
  -5   4   8       32.48       21.78      1.73 o
  -4   4   8       39.50       47.36      1.88 o
  -3   4   8     2650.35     2746.96     34.35 o
  -2   4   8       42.78       33.18      1.54 o
  -1   4   8     3177.22     3365.77     45.07 o
   0   4   8       26.99       32.43      1.35 o
   1   4   8     1640.92     1599.48     22.50 o
   2   4   8     1927.22     1973.61     26.79 o
   3   4   8      139.43      139.27      3.12 o
   4   4   8        3.08        3.16      1.47 o
   5   4   8       15.45       14.86      1.88 o
   6   4   8      403.30      381.20      7.98 o
   7   4   8       87.57       78.17      3.16 o
   8   4   8      217.12      217.52      5.57 o
   9   4   8       80.60       69.45      3.69 o
  10   4   8       51.80       44.58      4.78 o
  11   4   8       74.09       71.36      5.04 o
  12   4   8      276.21      257.92      9.40 o
 -10   5   8       15.62       25.58      6.24 o
  -9   5   8      229.31      238.58      8.69 o
  -8   5   8      134.84      143.52      4.55 o
  -7   5   8       62.04       64.78      3.16 o
  -6   5   8      380.80      380.19      7.00 o
  -5   5   8      270.27      250.81      4.63 o
  -4   5   8      458.11      446.74      6.28 o
  -3   5   8        5.69        5.94      1.47 o
  -2   5   8       46.81       39.91      1.73 o
  -1   5   8       45.34       41.83      2.07 o
   0   5   8      221.16      239.45      3.65 o
   1   5   8       78.83       82.95      1.92 o
   2   5   8       39.78       35.55      0.98 o
   3   5   8        0.04        0.75      1.54 o
   4   5   8     1576.57     1518.22     23.25 o
   5   5   8       36.53       43.34      2.71 o
   6   5   8       81.95       88.14      3.57 o
   7   5   8      180.63      187.72      5.23 o
   8   5   8        2.29        4.29      2.67 o
   9   5   8      208.71      225.57      6.58 o
  10   5   8       22.78       20.62      3.12 o
  11   5   8      120.84      107.03      5.98 o
  12   5   8       63.46       60.76      6.81 o
  -9   6   8      107.73      131.44      6.21 o
  -8   6   8       69.37       82.20      4.29 o
  -7   6   8        4.81        3.95      2.93 o
  -6   6   8       15.52       15.99      2.33 o
  -5   6   8        3.67        3.84      1.62 o
  -4   6   8      500.53      508.69      7.11 o
  -3   6   8      497.95      474.46      6.81 o
  -2   6   8      855.47      876.65     12.53 o
  -1   6   8      381.78      368.71      5.57 o
   0   6   8       86.39       71.78      2.03 o
   1   6   8     1673.87     1681.27     22.20 o
   2   6   8      128.74      137.73      2.63 o
   3   6   8      787.54      810.56     10.72 o
   4   6   8      326.69      336.10      6.62 o
   5   6   8        2.10        0.04      2.26 o
   6   6   8       28.85       25.32      3.01 o
   7   6   8       76.80       77.91      3.95 o
   8   6   8       25.51       22.01      3.35 o
   9   6   8        0.65       -0.68      2.97 o
  10   6   8       56.40       50.67      4.55 o
  11   6   8       43.23       42.13      4.55 o
  12   6   8        5.12        4.51      5.38 o
  -9   7   8       12.69        9.82      4.44 o
  -8   7   8        2.18        3.61      3.80 o
  -7   7   8      262.00      258.97      6.77 o
  -6   7   8        0.15       -0.56      2.45 o
  -5   7   8      297.54      296.14      5.45 o
  -4   7   8      766.91      744.61     10.87 o
  -3   7   8      516.17      497.11      6.92 o
  -2   7   8      504.50      483.30      7.26 o
  -1   7   8        0.83        1.58      1.47 o
   0   7   8        0.20        1.20      1.20 o
   1   7   8      135.45      124.22      2.93 o
   2   7   8      399.08      367.55      5.83 o
   3   7   8      106.01       98.30      2.56 o
   4   7   8      327.46      324.17      5.91 o
   5   7   8      643.27      689.61     13.32 o
   6   7   8      300.32      300.43      7.34 o
   7   7   8       65.48       62.30      3.87 o
   8   7   8       40.56       38.71      3.99 o
   9   7   8       10.42        9.10      3.50 o
  10   7   8      177.65      167.52      6.70 o
  11   7   8      192.59      201.49      7.11 o
  -8   8   8       12.34       19.94      4.44 o
  -7   8   8       98.56      107.29      4.70 o
  -6   8   8       71.42       76.78      3.84 o
  -5   8   8       35.83       34.50      2.48 o
  -4   8   8       27.78       24.79      2.41 o
  -3   8   8        1.33        2.07      1.84 o
  -2   8   8       11.13       13.84      2.03 o
  -1   8   8       11.52        8.09      2.03 o
   0   8   8      169.85      160.79      4.03 o
   1   8   8      302.83      303.29      6.85 o
   2   8   8       38.51       37.96      2.56 o
   3   8   8      466.88      463.59      8.46 o
   4   8   8      526.77      529.01      8.61 o
   5   8   8      949.57      993.43     16.21 o
   6   8   8       22.35       23.06      3.50 o
   7   8   8      352.19      355.09      8.43 o
   8   8   8       19.45       24.60      3.91 o
   9   8   8      104.99      106.01      5.30 o
  10   8   8       91.00      100.22      5.64 o
  11   8   8        5.37        7.45      5.27 o
  -8   9   8      206.61      215.82      7.90 o
  -7   9   8       63.97       64.52      4.33 o
  -6   9   8       25.46       23.02      2.90 o
  -5   9   8      171.63      174.14      4.55 o
  -4   9   8      104.33       98.83      3.39 o
  -3   9   8      108.78       93.11      3.27 o
  -2   9   8     1468.71     1486.85     22.46 o
  -1   9   8       78.39       80.17      3.31 o
   0   9   8      164.47      156.91      4.74 o
   1   9   8       64.10       62.67      3.50 o
   2   9   8       41.29       44.69      2.86 o
   3   9   8       52.48       52.59      2.97 o
   4   9   8       24.26       24.49      2.11 o
   5   9   8        3.83        1.39      2.75 o
   6   9   8        0.78        2.33      2.18 o
   7   9   8      264.64      265.78      7.37 o
   8   9   8      138.58      143.97      5.98 o
   9   9   8       14.01       16.67      3.54 o
  10   9   8      154.32      158.98      7.22 o
  11   9   8        1.03        2.03      6.17 o
  -7  10   8       15.97       18.92      5.49 o
  -6  10   8       65.96       62.83      3.84 o
  -5  10   8       65.13       64.18      3.50 o
  -4  10   8        5.01        4.18      2.33 o
  -3  10   8       13.37        9.71      2.82 o
  -2  10   8      283.17      284.78      6.70 o
  -1  10   8       22.07       20.65      3.05 o
   0  10   8      283.06      288.36      7.15 o
   1  10   8      263.72      259.01      6.73 o
   2  10   8      404.70      412.43      8.88 o
   3  10   8      346.26      363.78      8.16 o
   4  10   8      468.22      481.19     10.35 o
   5  10   8      105.58      112.07      4.21 o
   6  10   8       19.46       27.24      3.20 o
   7  10   8      229.64      227.26      6.73 o
   8  10   8      304.61      314.65      8.50 o
   9  10   8       84.01       96.23      5.91 o
  10  10   8      137.11      131.59      7.22 o
  11  10   8       10.05        3.05      6.02 o
  -6  11   8      116.48      131.03      6.24 o
  -5  11   8       48.30       46.42      3.72 o
  -4  11   8       66.49       75.69      3.95 o
  -3  11   8        1.43        2.18      2.90 o
  -2  11   8       33.28       27.05      2.82 o
  -1  11   8      548.12      542.97     10.12 o
   0  11   8      189.99      187.91      5.27 o
   1  11   8      357.92      363.71      7.90 o
   2  11   8       98.12       99.28      5.68 o
   3  11   8       72.59       71.36      4.59 o
   4  11   8       85.40       77.68      4.97 o
   5  11   8      144.75      143.78      4.85 o
   6  11   8        4.96        5.64      3.16 o
   7  11   8       55.33       54.13      5.08 o
   8  11   8      355.61      355.66      9.78 o
   9  11   8       36.90       43.41      5.19 o
  10  11   8      490.28      488.76     14.11 o
  -5  12   8        3.31       -1.58      4.25 o
  -4  12   8       12.13        9.48      3.80 o
  -3  12   8        6.43        5.38      3.69 o
  -2  12   8        3.41        5.49      3.46 o
  -1  12   8      545.50      561.74     10.72 o
   0  12   8       18.24       13.39      3.24 o
   1  12   8        8.17       10.01      3.46 o
   2  12   8      345.31      354.27      8.73 o
   3  12   8        4.62        7.11      3.80 o
   4  12   8       80.61       86.64      5.64 o
   5  12   8       67.02       68.05      4.14 o
   6  12   8      243.00      255.51      8.16 o
   7  12   8      148.41      171.21      7.22 o
   8  12   8       13.41       12.90      4.06 o
   9  12   8       65.79       67.83      7.00 o
  -4  13   8       29.14       24.23      5.15 o
  -3  13   8      133.00      151.19      7.15 o
  -2  13   8       76.52       69.45      4.78 o
  -1  13   8       17.13       13.92      3.46 o
   0  13   8       18.60       13.66      4.18 o
   1  13   8      347.41      363.26      9.48 o
   2  13   8       36.88       30.85      4.78 o
   3  13   8      188.36      186.97      8.01 o
   4  13   8        8.79        7.34      4.74 o
   5  13   8        1.86        1.24      3.12 o
   6  13   8        0.34        3.46      4.55 o
   7  13   8       11.03       12.08      4.59 o
   8  13   8        1.30       -5.04      5.27 o
  -2  14   8        6.09        5.72      5.98 o
  -1  14   8       21.61       19.22      4.44 o
   0  14   8       37.26       28.14      4.55 o
   1  14   8       15.55       13.92      4.21 o
   2  14   8       74.40       73.92      5.91 o
   3  14   8       12.74       12.68      4.44 o
   4  14   8      451.59      495.72     14.86 o
   5  14   8        1.41        0.30      5.45 o
   6  14   8        2.91        6.88      4.25 o
   7  14   8        1.32        3.80      5.30 o
   0  15   8      193.08      165.26      7.30 o
   1  15   8      212.49      200.48      7.56 o
   2  15   8       81.55       72.12      6.40 o
   3  15   8       65.32       58.16      5.87 o
   4  15   8        1.46       -2.90      5.91 o
   5  15   8       17.76       12.41      6.62 o
  -2 -10   9       74.58       77.50      6.58 o
  -5  -9   9      269.48      258.49      7.37 o
  -4  -9   9        0.01       -2.33      3.42 o
  -3  -9   9       19.64       21.37      4.78 o
  -2  -9   9       47.69       51.88      5.68 o
  -1  -9   9        8.43        5.49      4.36 o
   0  -9   9       23.05       15.95      5.57 o
   1  -9   9      114.63      104.17      7.11 o
   2  -9   9       82.82       77.61      8.46 o
  -7  -8   9      168.79      162.18      8.20 o
  -6  -8   9       33.04       34.50      4.85 o
  -5  -8   9       93.59      101.91      4.89 o
  -4  -8   9        1.85        2.18      3.20 o
  -3  -8   9       80.77       80.02      4.93 o
  -2  -8   9       21.69       26.11      4.82 o
  -1  -8   9      284.86      273.16      8.24 o
   0  -8   9       64.17       70.80      5.15 o
   1  -8   9       11.88        9.86      4.14 o
   2  -8   9       12.43       10.19      4.48 o
   3  -8   9        0.83       -1.54      4.66 o
   4  -8   9      113.91      114.70      7.26 o
  -8  -7   9      155.74      143.71      8.09 o
  -7  -7   9      149.45      148.37      7.37 o
  -6  -7   9      147.35      157.85      7.11 o
  -5  -7   9       40.86       39.54      3.76 o
  -4  -7   9       14.35       16.10      3.76 o
  -3  -7   9       51.62       53.76      4.59 o
  -2  -7   9       69.38       68.99      5.04 o
  -1  -7   9        7.59        9.40      3.31 o
   0  -7   9      722.03      737.61     15.24 o
   1  -7   9       34.72       39.61      4.59 o
   2  -7   9       20.35       29.91      4.40 o
   3  -7   9      115.51      124.94      7.07 o
   4  -7   9       99.84      114.55      6.92 o
   5  -7   9       24.50       21.52      4.59 o
   6  -7   9      132.12      125.16      8.16 o
  -9  -6   9        1.96       -1.54      5.87 o
  -8  -6   9       32.25       34.65      5.38 o
  -7  -6   9       32.67       32.28      5.53 o
  -6  -6   9       31.41       41.01      4.82 o
  -5  -6   9      138.08      146.72      5.27 o
  -4  -6   9      509.02      515.96     11.21 o
  -3  -6   9      385.12      413.10     10.91 o
  -2  -6   9       61.56       61.09      4.10 o
  -1  -6   9      465.46      464.87     10.31 o
   0  -6   9       23.33       22.16      4.21 o
   1  -6   9     1123.05     1133.52     22.08 o
   2  -6   9       23.46       25.92      3.95 o
   3  -6   9        1.67        1.47      3.72 o
   4  -6   9       10.25        6.32      3.91 o
   5  -6   9        9.54       11.44      3.91 o
   6  -6   9       13.70       17.57      6.09 o
   7  -6   9      140.57      127.19      8.61 o
  -9  -5   9      100.06      110.87      6.62 o
  -8  -5   9        8.83        3.31      4.93 o
  -7  -5   9      110.33      106.46      6.13 o
  -6  -5   9        8.04       12.04      3.69 o
  -5  -5   9        8.48        4.40      2.37 o
  -4  -5   9      122.02      123.17      4.85 o
  -3  -5   9       89.45       89.20      5.00 o
  -2  -5   9       23.80       27.39      3.12 o
  -1  -5   9      129.65      127.31      4.78 o
   0  -5   9       86.60       82.12      4.21 o
   1  -5   9       93.26       86.34      3.76 o
   2  -5   9      354.66      368.86      6.92 o
   3  -5   9        1.15        3.91      3.24 o
   4  -5   9      279.47      287.49      6.92 o
   5  -5   9        0.03       -0.30      3.20 o
   6  -5   9       87.72       92.02      5.38 o
   7  -5   9        5.77       -0.04      5.23 o
   8  -5   9      206.03      180.24      8.43 o
 -10  -4   9      116.83      105.34      7.15 o
  -9  -4   9        0.23        5.98      4.55 o
  -8  -4   9      115.35      106.54      6.24 o
  -7  -4   9        4.71        4.89      3.54 o
  -6  -4   9      374.85      354.75      8.20 o
  -5  -4   9      235.44      243.14      5.91 o
  -4  -4   9       92.27       88.71      4.03 o
  -3  -4   9      667.98      671.40     15.31 o
  -2  -4   9      455.28      447.37     11.32 o
  -1  -4   9      216.70      240.77      5.61 o
   0  -4   9      270.92      269.09      5.91 o
   1  -4   9        4.92        6.62      2.41 o
   2  -4   9      504.69      526.56      9.29 o
   3  -4   9      741.69      759.66     13.17 o
   4  -4   9        0.15        2.52      2.86 o
   5  -4   9       23.10       20.62      3.20 o
   6  -4   9      211.44      215.45      6.24 o
   7  -4   9       23.43       24.26      4.21 o
   8  -4   9       23.18       20.13      7.00 o
 -10  -3   9       16.20       17.98      5.30 o
  -9  -3   9      173.70      167.78      7.22 o
  -8  -3   9       16.16       15.50      4.18 o
  -7  -3   9      145.05      146.64      5.49 o
  -6  -3   9      101.18       97.28      3.72 o
  -5  -3   9      278.64      259.95      5.91 o
  -4  -3   9       64.31       59.97      2.93 o
  -3  -3   9      459.51      463.29      8.61 o
  -2  -3   9      214.92      208.79      6.43 o
  -1  -3   9       41.60       50.97      2.86 o
   0  -3   9      168.08      176.17      4.48 o
   1  -3   9       66.25       65.91      2.71 o
   2  -3   9     1030.37     1011.90     15.16 o
   3  -3   9      163.68      143.29      4.25 o
   4  -3   9      172.76      179.97      5.27 o
   5  -3   9       67.94       60.42      3.87 o
   6  -3   9      512.37      544.02     11.06 o
   7  -3   9        6.19        2.11      3.69 o
   8  -3   9        4.38        6.32      3.91 o
   9  -3   9       95.66       83.06      9.18 o
 -10  -2   9       25.10       27.80      4.66 o
  -9  -2   9       52.61       58.01      4.48 o
  -8  -2   9       10.47        9.07      3.01 o
  -7  -2   9        4.54        5.27      2.75 o
  -6  -2   9      159.18      149.65      4.59 o
  -5  -2   9      149.16      148.90      4.55 o
  -4  -2   9      292.85      276.92      6.55 o
  -3  -2   9      275.97      265.90      5.61 o
  -2  -2   9      418.14      428.04      7.56 o
  -1  -2   9      582.83      577.92      8.58 o
   0  -2   9      217.14      216.69      4.44 o
   1  -2   9       90.52      103.49      2.63 o
   2  -2   9        6.91        4.63      1.69 o
   3  -2   9       11.82       13.24      1.92 o
   4  -2   9       54.30       51.09      3.24 o
   5  -2   9      184.60      173.16      4.82 o
   6  -2   9      183.91      188.44      5.42 o
   7  -2   9       34.33       28.59      3.99 o
   8  -2   9       12.32       14.52      4.03 o
   9  -2   9       50.36       37.58      6.66 o
  10  -2   9       33.20       24.79      5.83 o
 -10  -1   9        3.68        3.31      3.95 o
  -9  -1   9        0.04        4.55      3.72 o
  -8  -1   9      252.46      272.48      6.55 o
  -7  -1   9        0.46        0.56      2.52 o
  -6  -1   9        0.13        3.99      2.37 o
  -5  -1   9       24.88       23.32      2.22 o
  -4  -1   9        9.32        9.18      1.73 o
  -3  -1   9     1435.97     1444.34     21.41 o
  -2  -1   9       24.80       24.60      2.11 o
  -1  -1   9        1.54        3.20      1.81 o
   0  -1   9      248.71      246.26      4.63 o
   1  -1   9       61.53       62.71      1.99 o
   2  -1   9      332.32      302.76      4.66 o
   3  -1   9      953.30     1000.24     14.97 o
   4  -1   9      928.11      957.50     13.96 o
   5  -1   9     1615.81     1610.77     23.14 o
   6  -1   9      153.36      148.18      4.21 o
   7  -1   9        0.03        0.00      2.82 o
   8  -1   9      251.78      240.54      6.51 o
   9  -1   9      143.06      137.27      6.36 o
  10  -1   9       24.39       34.50      6.21 o
 -10   0   9        2.13        3.46      3.87 o
  -9   0   9       95.30       97.55      4.48 o
  -8   0   9       34.95       27.20      3.08 o
  -7   0   9        1.06       -1.13      2.78 o
  -6   0   9        0.25        1.02      2.29 o
  -5   0   9      179.94      172.56      5.19 o
  -4   0   9      467.41      452.64      7.98 o
  -3   0   9      134.32      128.70      3.08 o
  -2   0   9        1.56        3.12      1.09 o
  -1   0   9       37.96       30.10      1.88 o
   0   0   9      471.88      464.12      6.85 o
   1   0   9      101.65       86.53      2.07 o
   2   0   9      131.05      118.58      2.63 o
   3   0   9      311.09      297.42      4.93 o
   4   0   9       17.06       17.94      1.77 o
   5   0   9       24.76       24.49      2.37 o
   6   0   9      210.27      209.17      4.93 o
   7   0   9       61.49       49.09      3.61 o
   8   0   9       68.02       58.57      4.97 o
   9   0   9       95.89       93.82      5.87 o
  10   0   9        0.73        0.94      4.85 o
 -10   1   9      132.21      140.96      6.36 o
  -9   1   9        0.21        1.05      3.65 o
  -8   1   9        2.60        2.67      3.01 o
  -7   1   9      113.83      102.18      4.18 o
  -6   1   9       23.56       21.67      2.48 o
  -5   1   9      149.53      154.69      4.89 o
  -4   1   9      186.54      170.12      3.76 o
  -3   1   9       75.55       77.76      2.60 o
  -2   1   9       63.58       61.62      2.33 o
  -1   1   9     2191.34     2163.97     30.36 o
   0   1   9       25.63       22.65      1.50 o
   1   1   9      112.54      115.98      2.71 o
   2   1   9       16.80       18.89      1.50 o
   3   1   9      123.07      123.02      3.01 o
   4   1   9      356.23      333.05      5.87 o
   5   1   9       93.68       95.22      2.78 o
   6   1   9       99.91      100.90      3.35 o
   7   1   9       72.53       66.14      3.54 o
   8   1   9      156.57      170.42      6.09 o
   9   1   9        7.06        0.79      4.14 o
  10   1   9       77.94       71.89      5.94 o
  11   1   9        9.27       10.83      6.28 o
 -10   2   9       15.58        9.40      4.44 o
  -9   2   9      267.01      274.96      7.90 o
  -8   2   9       79.79       81.79      4.74 o
  -7   2   9        6.27        5.53      2.71 o
  -6   2   9      106.33       81.75      3.61 o
  -5   2   9      177.70      205.55      5.00 o
  -4   2   9      398.82      384.10      8.35 o
  -3   2   9       68.10       68.77      2.41 o
  -2   2   9      505.57      516.71      8.01 o
  -1   2   9      650.25      681.11      9.33 o
   0   2   9      451.75      474.27      6.62 o
   1   2   9       56.09       69.41      1.66 o
   2   2   9     1156.51     1129.01     14.26 o
   3   2   9      575.99      538.94      8.39 o
   4   2   9       33.87       28.18      1.88 o
   5   2   9      161.17      144.95      3.42 o
   6   2   9       13.78       16.44      1.81 o
   7   2   9      180.88      176.81      5.72 o
   8   2   9      174.06      189.45      7.30 o
   9   2   9       21.00       22.68      4.78 o
  10   2   9       42.07       45.03      5.45 o
  11   2   9      140.29      141.41      8.05 o
 -10   3   9       17.85       10.46      5.08 o
  -9   3   9        0.01       -1.20      3.65 o
  -8   3   9      399.50      435.34      9.14 o
  -7   3   9        8.99        6.13      2.60 o
  -6   3   9      590.21      571.41     10.46 o
  -5   3   9      496.95      484.62      8.92 o
  -4   3   9      740.68      749.95     15.35 o
  -3   3   9      632.59      625.77     10.72 o
  -2   3   9        9.11       17.49      1.32 o
  -1   3   9      692.66      676.59      8.95 o
   0   3   9      490.15      498.95      6.32 o
   1   3   9        5.26        9.40      1.05 o
   2   3   9       41.74       45.93      1.47 o
   3   3   9       16.96       11.96      1.66 o
   4   3   9       85.44       88.37      2.78 o
   5   3   9        2.56        1.73      1.54 o
   6   3   9      123.85      118.54      3.35 o
   7   3   9      109.73      104.21      3.35 o
   8   3   9       53.45       54.36      4.21 o
   9   3   9      183.31      178.84      7.19 o
  10   3   9      427.51      456.25     13.81 o
  11   3   9      167.08      175.68      8.46 o
 -10   4   9        2.31        2.75      4.14 o
  -9   4   9        0.16        3.01      3.99 o
  -8   4   9       79.65       89.54      4.66 o
  -7   4   9      191.88      205.71      5.87 o
  -6   4   9       27.80       25.69      2.67 o
  -5   4   9       88.90       92.13      3.27 o
  -4   4   9      258.89      225.72      5.34 o
  -3   4   9       88.94       76.89      2.33 o
  -2   4   9      281.75      266.87      4.10 o
  -1   4   9      449.63      438.20      6.24 o
   0   4   9     1102.50     1033.91     13.02 o
   1   4   9      959.74      974.58     13.43 o
   2   4   9     3993.04     4039.76     58.05 o
   3   4   9      547.24      554.03      8.65 o
   4   4   9     3847.10     3925.25     61.09 o
   5   4   9      367.77      377.44      7.52 o
   6   4   9      399.27      413.93      7.75 o
   7   4   9        5.99        5.98      1.84 o
   8   4   9      111.98      122.98      4.48 o
   9   4   9       70.10       65.50      4.74 o
  10   4   9        0.26        0.68      3.76 o
  11   4   9       28.15       33.48      5.79 o
  -9   5   9       11.43       14.52      5.00 o
  -8   5   9       88.58       90.17      4.70 o
  -7   5   9       47.65       48.23      3.27 o
  -6   5   9       57.32       53.16      2.78 o
  -5   5   9       29.42       19.22      2.41 o
  -4   5   9      605.05      578.59      8.61 o
  -3   5   9      532.21      497.86      7.30 o
  -2   5   9      359.67      375.41      5.87 o
  -1   5   9        6.19       11.29      1.35 o
   0   5   9       18.52       18.21      1.39 o
   1   5   9      222.03      200.02      3.20 o
   2   5   9      593.57      601.35      8.95 o
   3   5   9       16.53       20.35      1.88 o
   4   5   9        6.50        8.24      1.88 o
   5   5   9      417.02      444.29      8.43 o
   6   5   9      924.01      925.60     17.31 o
   7   5   9      238.93      244.87      6.58 o
   8   5   9        0.24        1.58      3.08 o
   9   5   9      614.45      668.01     12.98 o
  10   5   9        2.95        2.07      4.48 o
  11   5   9      850.55      870.18     18.28 o
  -9   6   9       89.72       91.98      6.43 o
  -8   6   9        8.40        5.87      3.31 o
  -7   6   9       29.57       30.32      3.54 o
  -6   6   9       82.11       78.40      3.39 o
  -5   6   9       45.22       35.17      2.63 o
  -4   6   9        0.21        0.49      1.81 o
  -3   6   9      347.14      321.31      5.42 o
  -2   6   9       57.08       51.58      2.07 o
  -1   6   9       54.97       46.54      1.96 o
   0   6   9     1396.68     1363.27     17.19 o
   1   6   9      574.03      579.01      7.79 o
   2   6   9      182.21      190.58      3.31 o
   3   6   9      777.19      774.37     10.53 o
   4   6   9      123.92      135.96      3.57 o
   5   6   9      346.51      349.98      7.86 o
   6   6   9      699.88      747.73     14.11 o
   7   6   9       19.79       16.97      3.05 o
   8   6   9       59.03       59.70      4.14 o
   9   6   9        0.23       -0.87      3.24 o
  10   6   9       56.50       56.20      4.18 o
  11   6   9        3.34        2.86      4.29 o
  -9   7   9       34.27       39.16      5.49 o
  -8   7   9        0.74        1.28      3.27 o
  -7   7   9       93.60      101.16      4.70 o
  -6   7   9      184.88      186.37      5.45 o
  -5   7   9      236.83      224.70      5.27 o
  -4   7   9      253.32      261.95      5.15 o
  -3   7   9        4.75        9.07      1.50 o
  -2   7   9     2646.99     2620.14     36.08 o
  -1   7   9      873.85      848.25     12.23 o
   0   7   9      532.61      538.23      7.82 o
   1   7   9        1.10        0.68      1.28 o
   2   7   9       13.34       10.98      1.47 o
   3   7   9        1.69        1.58      1.47 o
   4   7   9       79.83       79.64      3.08 o
   5   7   9      435.21      440.15      9.18 o
   6   7   9       21.67       26.60      3.46 o
   7   7   9      459.65      476.38     10.38 o
   8   7   9       66.56       56.96      3.95 o
   9   7   9      123.14      126.14      5.68 o
  10   7   9       41.63       42.17      4.33 o
  11   7   9      140.87      137.80      5.68 o
  -8   8   9      242.49      250.06      7.37 o
  -7   8   9       12.29       10.01      3.87 o
  -6   8   9       42.11       45.75      4.18 o
  -5   8   9       59.37       49.06      3.05 o
  -4   8   9      217.45      205.93      4.48 o
  -3   8   9       20.14       20.84      2.11 o
  -2   8   9      408.77      401.29      6.70 o
  -1   8   9      107.41       98.00      3.05 o
   0   8   9       21.93       21.18      2.07 o
   1   8   9        9.40       10.72      1.77 o
   2   8   9       16.70       13.99      2.41 o
   3   8   9      866.69      899.38     13.77 o
   4   8   9      234.49      219.93      4.78 o
   5   8   9     1671.26     1735.03     30.70 o
   6   8   9      100.55      113.09      4.70 o
   7   8   9        6.92        6.09      3.24 o
   8   8   9     1029.63     1115.65     21.56 o
   9   8   9       24.15       29.12      4.33 o
  10   8   9      110.59      110.15      6.06 o
  11   8   9        3.99        4.70      4.82 o
  -7   9   9       38.82       39.31      4.74 o
  -6   9   9       32.04       33.37      4.33 o
  -5   9   9      233.53      247.91      5.72 o
  -4   9   9        0.32       -2.18      2.18 o
  -3   9   9      325.61      327.29      6.06 o
  -2   9   9       48.56       50.37      2.48 o
  -1   9   9      171.41      178.17      4.78 o
   0   9   9     1300.54     1310.79     23.63 o
   1   9   9        3.89        6.28      2.45 o
   2   9   9      270.60      274.36      6.73 o
   3   9   9       66.02       63.99      3.27 o
   4   9   9       18.39       25.47      2.56 o
   5   9   9        0.26        1.13      2.71 o
   6   9   9       58.32       52.18      4.06 o
   7   9   9      110.45      103.53      4.97 o
   8   9   9        0.67        0.04      3.27 o
   9   9   9       91.79       94.35      5.34 o
  10   9   9       40.15       35.36      5.34 o
  11   9   9       16.62       12.30      6.43 o
  -7  10   9       12.19       15.35      4.82 o
  -6  10   9      184.93      172.56      5.42 o
  -5  10   9        3.06        5.83      3.12 o
  -4  10   9       32.67       31.64      2.90 o
  -3  10   9       13.66        9.22      2.60 o
  -2  10   9       49.10       47.55      3.05 o
  -1  10   9       46.78       39.31      3.72 o
   0  10   9      127.98      131.97      5.19 o
   1  10   9      309.93      303.97      7.56 o
   2  10   9      455.24      443.35      9.48 o
   3  10   9      232.07      236.78      5.68 o
   4  10   9      283.15      290.42      6.70 o
   5  10   9       87.66       86.98      4.10 o
   6  10   9      348.10      343.24      7.82 o
   7  10   9      777.30      828.28     17.79 o
   8  10   9        0.00        0.04      4.36 o
   9  10   9       76.19       75.88      5.27 o
  10  10   9       55.04       54.06      4.97 o
  -6  11   9       16.63       21.44      4.74 o
  -5  11   9       53.63       56.77      4.29 o
  -4  11   9        2.26        2.90      3.16 o
  -3  11   9       16.12       17.34      3.05 o
  -2  11   9        3.74        1.92      3.20 o
  -1  11   9      384.91      374.13      7.98 o
   0  11   9        2.58        3.35      3.50 o
   1  11   9      569.26      562.45     11.96 o
   2  11   9      702.60      729.60     15.12 o
   3  11   9      303.91      339.07      9.63 o
   4  11   9      136.37      135.32      5.49 o
   5  11   9        0.09        1.99      2.86 o
   6  11   9       33.47       40.22      4.44 o
   7  11   9        8.83        8.50      3.76 o
   8  11   9        7.95       10.87      5.00 o
   9  11   9        2.85        5.83      4.70 o
  10  11   9       58.85       56.24      7.45 o
  -5  12   9       47.66       39.05      4.74 o
  -4  12   9        4.88        1.69      3.46 o
  -3  12   9       84.73       79.75      4.06 o
  -2  12   9       11.17       12.79      3.72 o
  -1  12   9      173.09      179.22      5.87 o
   0  12   9      176.66      173.99      6.24 o
   1  12   9      141.55      139.01      6.58 o
   2  12   9       92.91       77.08      5.76 o
   3  12   9      127.89      128.02      7.15 o
   4  12   9       27.34       25.84      3.84 o
   5  12   9      101.08      110.64      4.89 o
   6  12   9        7.66        8.80      4.18 o
   7  12   9        4.76        1.13      4.03 o
   8  12   9      224.21      218.35      7.82 o
   9  12   9      246.60      240.13     10.27 o
  -3  13   9       44.98       46.50      4.55 o
  -2  13   9        0.43        0.41      3.61 o
  -1  13   9      235.79      233.36      6.77 o
   0  13   9       40.34       41.34      5.27 o
   1  13   9      865.23      870.22     21.07 o
   2  13   9       24.56       22.23      4.44 o
   3  13   9      168.01      170.61      7.60 o
   4  13   9      153.12      158.38      7.30 o
   5  13   9        0.20       -1.99      3.42 o
   6  13   9       40.87       39.54      5.30 o
   7  13   9      331.10      323.46      9.89 o
   8  13   9        2.21       10.53      5.61 o
  -2  14   9       11.36        7.19      4.85 o
  -1  14   9        8.10        5.72      5.12 o
   0  14   9       29.27       28.25      4.74 o
   1  14   9      130.53      127.98      7.67 o
   2  14   9        0.38        2.63      4.82 o
   3  14   9       18.72       22.76      5.19 o
   4  14   9      180.59      180.42      8.16 o
   5  14   9        0.36       -1.43      4.66 o
   6  14   9       53.68       47.44      5.68 o
   7  14   9       68.27       63.35      5.76 o
   1  15   9        6.44        4.63      6.62 o
   2  15   9       94.72       86.90      6.47 o
   3  15   9       46.28       35.51      5.91 o
   4  15   9       21.34       20.58      6.24 o
  -3  -9  10       60.89       55.79      5.45 o
  -2  -9  10       48.87       57.52      5.76 o
  -1  -9  10        4.11        2.56      5.04 o
   0  -9  10      333.77      310.44     11.10 o
  -5  -8  10      167.53      170.08      6.51 o
  -4  -8  10        9.26        9.44      3.57 o
  -3  -8  10      228.45      219.62      7.49 o
  -2  -8  10       77.67       71.59      5.57 o
  -1  -8  10       49.65       55.23      5.72 o
   0  -8  10      339.74      334.25      9.52 o
   1  -8  10       44.12       44.32      5.04 o
   2  -8  10      161.74      147.92      8.09 o
   3  -8  10       34.56       32.84      5.94 o
  -7  -7  10       16.38        9.22      4.82 o
  -6  -7  10       63.82       69.71      6.40 o
  -5  -7  10      298.76      298.10      7.71 o
  -4  -7  10        3.36        2.97      3.91 o
  -3  -7  10      253.98      274.55      8.54 o
  -2  -7  10       22.44       20.80      4.36 o
  -1  -7  10       16.83       14.94      3.72 o
   0  -7  10        0.00       -1.69      4.89 o
   1  -7  10       15.60       14.26      4.44 o
   2  -7  10        5.26        8.43      4.21 o
   3  -7  10       62.99       69.94      7.07 o
   4  -7  10       10.90       11.47      5.61 o
  -8  -6  10        2.89        5.38      5.91 o
  -7  -6  10        0.04       -3.20      5.45 o
  -6  -6  10       17.83       16.74      4.66 o
  -5  -6  10       64.42       74.19      4.48 o
  -4  -6  10      345.65      347.76      9.33 o
  -3  -6  10      304.91      310.51      8.54 o
  -2  -6  10       32.92       36.00      4.25 o
  -1  -6  10      136.41      134.15      5.61 o
   0  -6  10        5.76        6.40      3.35 o
   1  -6  10        0.54        3.61      3.61 o
   2  -6  10       38.67       34.35      4.21 o
   3  -6  10        9.74        6.51      5.49 o
   4  -6  10       80.31       85.36      6.92 o
   5  -6  10       11.74       10.38      6.62 o
   6  -6  10       36.60       35.36      5.98 o
  -8  -5  10       77.99       75.84      6.32 o
  -7  -5  10       16.60       15.57      4.70 o
  -6  -5  10       96.64       90.14      5.87 o
  -5  -5  10        3.03        6.81      3.05 o
  -4  -5  10        0.27        4.70      3.20 o
  -3  -5  10       83.10       83.29      5.27 o
  -2  -5  10       38.43       36.87      3.50 o
  -1  -5  10        0.68        0.15      2.82 o
   0  -5  10      295.34      306.53      8.16 o
   1  -5  10      122.07      115.15      4.29 o
   2  -5  10        0.01        2.78      2.78 o
   3  -5  10       92.02       92.66      5.23 o
   4  -5  10       16.03       16.48      4.25 o
   5  -5  10       37.73       43.45      6.13 o
   6  -5  10       10.86        7.34      4.70 o
   7  -5  10      122.78      127.57      9.10 o
  -9  -4  10       69.07       64.37      6.81 o
  -8  -4  10        7.05        8.39      4.82 o
  -7  -4  10        9.57       14.48      4.48 o
  -6  -4  10       66.95       60.64      4.36 o
  -5  -4  10        2.05        1.77      2.82 o
  -4  -4  10        0.46        2.75      3.05 o
  -3  -4  10       18.91       18.81      3.42 o
  -2  -4  10      266.09      254.76      7.00 o
  -1  -4  10      509.54      511.63     11.21 o
   0  -4  10        9.88        5.27      2.56 o
   1  -4  10      804.10      850.32     15.16 o
   2  -4  10        8.08        6.28      2.71 o
   3  -4  10      302.02      320.52      8.20 o
   4  -4  10       85.40       80.28      5.23 o
   5  -4  10       13.96       11.62      3.20 o
   6  -4  10      142.68      124.52      5.38 o
   7  -4  10       20.66       21.26      5.19 o
   8  -4  10       47.45       43.23      6.02 o
  -9  -3  10        0.04        5.72      4.89 o
  -8  -3  10        4.61        4.89      5.04 o
  -7  -3  10       56.76       55.94      5.38 o
  -6  -3  10       31.43       33.18      3.54 o
  -5  -3  10      141.61      133.93      5.00 o
  -4  -3  10      140.84      129.37      4.40 o
  -3  -3  10     1050.60     1028.04     17.38 o
  -2  -3  10      685.47      696.83     13.84 o
  -1  -3  10       84.32       86.04      3.54 o
   0  -3  10      330.38      317.02      6.73 o
   1  -3  10        1.91        1.39      2.03 o
   2  -3  10      467.40      476.76      9.18 o
   3  -3  10      218.88      211.87      6.32 o
   4  -3  10       67.33       70.24      3.84 o
   5  -3  10        5.10        2.71      3.05 o
   6  -3  10      120.10      109.96      4.97 o
   7  -3  10       52.77       53.91      5.23 o
   8  -3  10       74.72       74.64      5.38 o
  -9  -2  10       25.78       27.12      4.89 o
  -8  -2  10       15.78       21.18      5.12 o
  -7  -2  10      120.73      116.92      5.08 o
  -6  -2  10        0.22       -0.83      2.41 o
  -5  -2  10        0.35        1.77      3.16 o
  -4  -2  10       30.99       30.28      2.93 o
  -3  -2  10      163.90      179.22      5.23 o
  -2  -2  10       23.21       28.21      2.75 o
  -1  -2  10       11.15       11.21      1.88 o
   0  -2  10      170.18      165.34      3.87 o
   1  -2  10      616.62      611.96      9.86 o
   2  -2  10      411.47      388.54      7.67 o
   3  -2  10      737.81      769.40     12.41 o
   4  -2  10       93.77       89.69      4.06 o
   5  -2  10      862.18      909.23     16.33 o
   6  -2  10       25.96       22.27      3.35 o
   7  -2  10       85.26       93.45      5.83 o
   8  -2  10        5.29       11.29      4.51 o
   9  -2  10       27.33       25.92      7.60 o
 -10  -1  10       89.91      100.86      6.81 o
  -9  -1  10      148.53      164.25      8.16 o
  -8  -1  10        0.07       -0.90      3.76 o
  -7  -1  10      148.43      139.53      5.42 o
  -6  -1  10       66.36       64.07      4.14 o
  -5  -1  10      693.96      693.67     15.91 o
  -4  -1  10      229.76      240.13      5.38 o
  -3  -1  10      905.51      932.41     15.84 o
  -2  -1  10      881.99      890.57     15.16 o
  -1  -1  10     1297.15     1218.66     18.62 o
   0  -1  10      161.73      157.25      3.99 o
   1  -1  10        4.13        6.36      1.81 o
   2  -1  10      179.95      191.60      4.18 o
   3  -1  10        9.08       15.88      2.26 o
   4  -1  10       59.06       67.53      3.24 o
   5  -1  10      298.88      303.86      6.17 o
   6  -1  10       50.82       49.66      3.54 o
   7  -1  10        3.56        5.15      3.31 o
   8  -1  10      111.82       95.97      5.61 o
   9  -1  10       94.11       84.42      6.40 o
 -10   0  10      173.86      172.86      8.24 o
  -9   0  10      274.46      279.59      7.26 o
  -8   0  10      289.47      279.06      6.85 o
  -7   0  10       13.60       12.26      3.24 o
  -6   0  10       92.62       80.88      3.42 o
  -5   0  10      103.26       96.31      4.44 o
  -4   0  10        4.93        7.90      2.29 o
  -3   0  10      188.32      186.11      4.10 o
  -2   0  10     1064.66     1018.14     15.27 o
  -1   0  10        3.22        2.48      1.62 o
   0   0  10      289.33      290.76      5.23 o
   1   0  10     1505.46     1479.44     23.78 o
   2   0  10      170.66      177.23      3.87 o
   3   0  10     1865.64     1812.33     25.69 o
   4   0  10       18.66       19.79      2.45 o
   5   0  10      206.24      216.43      5.08 o
   6   0  10       41.25       42.40      2.90 o
   7   0  10      480.76      504.93     10.12 o
   8   0  10       18.02       13.88      4.40 o
   9   0  10       43.94       43.53      5.19 o
  10   0  10      243.68      250.44      8.92 o
 -10   1  10        2.24        4.97      3.69 o
  -9   1  10        4.39        4.33      4.03 o
  -8   1  10       52.80       59.59      5.04 o
  -7   1  10      202.41      203.45      5.68 o
  -6   1  10      212.10      215.19      5.49 o
  -5   1  10      225.31      226.66      6.47 o
  -4   1  10        0.23        0.11      2.22 o
  -3   1  10      437.90      448.05      7.22 o
  -2   1  10      580.49      583.14      9.14 o
  -1   1  10      987.10     1000.72     14.67 o
   0   1  10      696.99      689.27      9.89 o
   1   1  10      108.77      100.52      2.60 o
   2   1  10       82.38       63.84      2.26 o
   3   1  10      717.98      687.35     11.40 o
   4   1  10       28.18       27.16      2.22 o
   5   1  10      110.25      106.46      3.65 o
   6   1  10       62.11       74.64      3.42 o
   7   1  10      102.85      105.07      4.44 o
   8   1  10      165.12      160.22      6.21 o
   9   1  10        4.16        5.34      5.00 o
  10   1  10      126.96      104.92      7.00 o
 -10   2  10        1.15        3.46      4.59 o
  -9   2  10       31.44       29.04      5.53 o
  -8   2  10        0.06        6.32      3.54 o
  -7   2  10      275.66      289.97      6.96 o
  -6   2  10       20.60       20.95      2.78 o
  -5   2  10       73.88       57.56      3.76 o
  -4   2  10       69.21       67.68      3.16 o
  -3   2  10        3.02        8.24      1.73 o
  -2   2  10        5.61        4.44      1.81 o
  -1   2  10      486.99      508.24      6.77 o
   0   2  10     1971.76     1820.69     24.57 o
   1   2  10        9.24        7.75      1.39 o
   2   2  10      678.35      685.77     10.98 o
   3   2  10        5.98        4.18      1.88 o
   4   2  10     1099.11     1190.74     20.47 o
   5   2  10      144.26      139.98      4.18 o
   6   2  10      354.08      333.80      7.07 o
   7   2  10      107.73      106.24      4.55 o
   8   2  10       34.39       28.93      4.51 o
   9   2  10      195.17      214.24      8.65 o
  10   2  10        8.54        6.88      5.42 o
  -9   3  10      223.46      229.86      7.60 o
  -8   3  10       27.86       27.16      3.50 o
  -7   3  10       26.77       28.85      3.31 o
  -6   3  10        3.97        3.01      2.67 o
  -5   3  10      145.43      131.71      4.48 o
  -4   3  10        0.07        0.30      2.60 o
  -3   3  10      222.27      210.71      4.51 o
  -2   3  10       14.81       19.45      1.81 o
  -1   3  10      187.52      145.96      2.67 o
   0   3  10       43.09       40.67      1.54 o
   1   3  10      493.25      520.17      7.26 o
   2   3  10       56.62       47.48      1.96 o
   3   3  10      382.20      357.65      6.77 o
   4   3  10      534.65      495.60      8.99 o
   5   3  10       34.08       33.82      2.60 o
   6   3  10       67.15       67.72      3.35 o
   7   3  10        0.83       -1.47      3.12 o
   8   3  10        0.09       -1.88      4.03 o
   9   3  10       45.13       50.64      5.68 o
  10   3  10      160.17      155.71      8.46 o
  11   3  10      480.90      526.11     15.54 o
  -9   4  10       16.13       16.14      4.21 o
  -8   4  10       10.61       12.15      4.14 o
  -7   4  10        2.90        5.38      3.05 o
  -6   4  10        2.75        4.97      2.56 o
  -5   4  10        0.16       -0.45      2.29 o
  -4   4  10       30.47       28.59      3.05 o
  -3   4  10        3.14        2.41      1.88 o
  -2   4  10       34.42       37.21      2.14 o
  -1   4  10      653.02      671.96      8.65 o
   0   4  10       22.91       21.93      1.50 o
   1   4  10      560.68      556.85      7.64 o
   2   4  10      710.55      651.73      9.29 o
   3   4  10      455.61      412.12      6.28 o
   4   4  10      209.63      218.01      4.59 o
   5   4  10      221.79      213.08      4.51 o
   6   4  10      105.44      108.91      3.54 o
   7   4  10        8.74        9.56      2.71 o
   8   4  10       45.65       46.84      5.38 o
   9   4  10       89.27      105.00      6.47 o
  10   4  10       15.97       14.37      5.45 o
  11   4  10       41.17       46.20      6.32 o
  -9   5  10       13.19       13.17      4.66 o
  -8   5  10       63.02       70.69      4.66 o
  -7   5  10        0.66        2.82      3.05 o
  -6   5  10      334.60      344.33      7.71 o
  -5   5  10       28.77       24.68      2.48 o
  -4   5  10      205.52      229.48      5.53 o
  -3   5  10      114.92      119.74      3.46 o
  -2   5  10       54.33       68.43      2.18 o
  -1   5  10      280.39      252.20      4.44 o
   0   5  10      625.66      680.35      8.88 o
   1   5  10       27.33       14.03      1.32 o
   2   5  10      282.12      278.91      5.04 o
   3   5  10      472.75      485.03      7.79 o
   4   5  10      246.33      262.02      5.53 o
   5   5  10        4.19        3.91      2.37 o
   6   5  10        2.18        0.83      2.29 o
   7   5  10        5.02        7.49      2.71 o
   8   5  10       10.08       10.16      3.39 o
   9   5  10       91.27       86.34      6.13 o
  10   5  10        0.26        2.14      5.30 o
  11   5  10      109.50      104.02      7.94 o
  -9   6  10      135.74      140.06      7.67 o
  -8   6  10      201.07      209.58      7.56 o
  -7   6  10       96.49       96.95      4.63 o
  -6   6  10      108.62      115.12      4.29 o
  -5   6  10      450.50      426.08      7.90 o
  -4   6  10        7.05        8.35      1.92 o
  -3   6  10      492.08      501.77      8.39 o
  -2   6  10      232.01      231.55      4.29 o
  -1   6  10       66.79       64.63      1.99 o
   0   6  10      186.17      174.41      3.39 o
   1   6  10       32.20       27.84      1.84 o
   2   6  10       65.78       70.09      2.29 o
   3   6  10      663.53      674.11      9.86 o
   4   6  10      407.40      374.58      6.70 o
   5   6  10      813.66      803.26     13.84 o
   6   6  10      386.92      395.76      9.07 o
   7   6  10        0.04       -0.34      2.86 o
   8   6  10      146.96      143.78      5.87 o
   9   6  10        1.13        2.71      3.39 o
  10   6  10      169.68      171.40      6.81 o
  11   6  10       36.26       35.40      6.58 o
  -8   7  10        1.05        0.79      3.95 o
  -7   7  10        1.19        3.46      3.61 o
  -6   7  10       83.50       96.83      4.89 o
  -5   7  10      111.21      105.64      4.10 o
  -4   7  10       52.03       50.22      2.90 o
  -3   7  10       44.98       45.48      2.63 o
  -2   7  10      144.21      143.07      3.31 o
  -1   7  10        0.15        0.56      1.62 o
   0   7  10     1231.77     1254.39     16.40 o
   1   7  10     1067.52     1028.94     14.48 o
   2   7  10     1085.85     1106.96     13.99 o
   3   7  10      635.89      671.44     10.35 o
   4   7  10        6.45        8.05      1.99 o
   5   7  10      726.51      776.25     14.56 o
   6   7  10      384.56      384.78      8.84 o
   7   7  10       21.63       16.74      3.20 o
   8   7  10       58.13       63.99      4.33 o
   9   7  10        0.28       -1.39      3.91 o
  10   7  10        1.50        1.66      4.78 o
  11   7  10       36.96       24.94      4.55 o
  -8   8  10       10.45        8.58      3.99 o
  -7   8  10      265.48      271.46      7.52 o
  -6   8  10       14.01       12.23      3.39 o
  -5   8  10        0.87        0.90      3.16 o
  -4   8  10       23.00       23.89      2.71 o
  -3   8  10      252.62      229.29      5.15 o
  -2   8  10      116.44      111.66      3.08 o
  -1   8  10       37.87       31.45      2.52 o
   0   8  10       39.12       39.80      2.26 o
   1   8  10      122.55      128.70      3.84 o
   2   8  10      352.91      359.31      7.37 o
   3   8  10       85.82       75.84      2.60 o
   4   8  10        0.49        2.18      2.29 o
   5   8  10      181.73      180.24      5.83 o
   6   8  10       14.46       11.85      3.69 o
   7   8  10      245.71      240.54      6.92 o
   8   8  10      359.84      378.42      9.29 o
   9   8  10        0.34        1.39      3.84 o
  10   8  10      443.48      455.43     10.95 o
  -7   9  10       35.11       34.08      4.66 o
  -6   9  10        2.85        3.31      3.65 o
  -5   9  10        1.99        2.22      3.24 o
  -4   9  10      117.75      116.02      4.10 o
  -3   9  10       29.23       29.34      2.71 o
  -2   9  10      158.79      156.46      4.18 o
  -1   9  10      132.70      129.94      4.10 o
   0   9  10      391.01      369.46      7.56 o
   1   9  10      805.88      841.40     16.93 o
   2   9  10      523.55      529.20      9.71 o
   3   9  10        3.98        2.90      2.41 o
   4   9  10       40.44       42.02      2.78 o
   5   9  10       32.04       26.90      3.46 o
   6   9  10       12.62       10.35      3.35 o
   7   9  10       64.72       69.22      4.59 o
   8   9  10       17.98       19.41      4.03 o
   9   9  10        0.02       -1.62      4.70 o
  10   9  10        8.34        9.59      4.82 o
  -6  10  10      101.75      110.23      5.30 o
  -5  10  10      200.08      201.53      6.21 o
  -4  10  10        2.51        4.89      4.18 o
  -3  10  10      110.26      109.40      4.85 o
  -2  10  10        0.07        2.18      2.26 o
  -1  10  10      398.22      382.78      7.71 o
   0  10  10      107.34      109.44      4.55 o
   1  10  10      117.76      107.59      4.55 o
   2  10  10       71.84       71.14      3.69 o
   3  10  10      418.27      421.00      8.54 o
   4  10  10       10.65        9.97      3.12 o
   5  10  10        0.24       -1.96      2.86 o
   6  10  10      437.33      474.69     11.10 o
   7  10  10        0.07        3.61      3.95 o
   8  10  10       75.83       77.01      5.15 o
   9  10  10       76.78       72.12      5.72 o
  10  10  10      178.40      184.04      7.37 o
  -5  11  10        0.13       -1.47      3.99 o
  -4  11  10       46.48       39.50      4.70 o
  -3  11  10       69.21       61.13      4.48 o
  -2  11  10       75.94       74.56      3.87 o
  -1  11  10       44.38       40.74      3.46 o
   0  11  10       97.97       80.47      4.51 o
   1  11  10       98.52       91.42      4.55 o
   2  11  10       39.54       30.32      3.24 o
   3  11  10       69.28       65.46      4.55 o
   4  11  10      290.07      295.77      7.00 o
   5  11  10       28.54       25.73      3.27 o
   6  11  10      348.76      367.39      9.48 o
   7  11  10      178.61      170.34      6.81 o
   8  11  10        0.52        1.05      4.85 o
   9  11  10      216.61      210.33      7.86 o
  -4  12  10       98.72      104.58      5.34 o
  -3  12  10        2.98        5.49      4.21 o
  -2  12  10       30.49       25.32      3.46 o
  -1  12  10       15.87       15.09      3.57 o
   0  12  10      164.74      166.54      6.40 o
   1  12  10      124.20      130.28      6.96 o
   2  12  10      218.20      227.41      7.98 o
   3  12  10        0.32       -1.81      3.54 o
   4  12  10       71.16       65.65      4.21 o
   5  12  10        9.32       11.81      4.10 o
   6  12  10       26.00       24.00      4.44 o
   7  12  10        1.25       -2.82      4.10 o
   8  12  10        5.88        6.55      4.36 o
  -3  13  10       13.44       11.81      3.87 o
  -2  13  10        2.98        3.12      3.99 o
  -1  13  10        1.88        1.24      3.87 o
   0  13  10       57.33       54.36      6.24 o
   1  13  10        2.24        5.19      4.66 o
   2  13  10        4.72        2.22      4.48 o
   3  13  10      614.02      601.09     16.97 o
   4  13  10       17.07       19.98      4.66 o
   5  13  10       18.08       13.36      3.72 o
   6  13  10      208.48      214.06      7.98 o
   7  13  10       41.79       31.04      5.53 o
  -1  14  10        7.63       15.35      4.59 o
   0  14  10      362.21      346.52     10.46 o
   1  14  10        1.22        3.35      5.04 o
   2  14  10      224.16      229.89      9.14 o
   3  14  10      160.90      170.27      8.43 o
   4  14  10       82.70       80.58      5.61 o
   5  14  10       13.99       14.97      5.61 o
   6  14  10       36.00       39.80      5.49 o
  -3  -8  11       97.51       93.97      6.43 o
  -2  -8  11       54.86       53.12      5.61 o
  -1  -8  11       57.28       52.71      5.34 o
   0  -8  11       29.82       26.52      4.63 o
  -5  -7  11       10.10        7.71      4.55 o
  -4  -7  11       19.06       25.17      4.78 o
  -3  -7  11      135.07      141.11      7.34 o
  -2  -7  11        0.47        1.77      4.44 o
  -1  -7  11      150.45      157.03      6.92 o
   0  -7  11        0.19       -3.95      5.00 o
   1  -7  11        7.61        7.82      4.63 o
   2  -7  11        4.88        6.51      5.45 o
   3  -7  11      102.57      112.75      8.16 o
  -6  -6  11       62.24       51.88      5.45 o
  -5  -6  11       31.62       38.26      4.70 o
  -4  -6  11        8.94        6.21      3.46 o
  -3  -6  11       82.15       82.46      5.27 o
  -2  -6  11        0.50        1.09      3.80 o
  -1  -6  11       68.23       63.43      4.78 o
   0  -6  11      116.03      113.69      5.42 o
   1  -6  11      381.63      375.48      9.59 o
   2  -6  11      263.02      273.16      8.31 o
   3  -6  11      137.88      139.01      8.77 o
   4  -6  11       42.56       43.68      7.00 o
  -7  -5  11        9.79       10.83      5.61 o
  -6  -5  11       18.42       26.71      4.78 o
  -5  -5  11        9.15       13.24      4.82 o
  -4  -5  11      181.73      182.98      6.55 o
  -3  -5  11       19.37       19.45      3.39 o
  -2  -5  11      580.08      583.45     12.90 o
  -1  -5  11        6.06        9.40      3.39 o
   0  -5  11      232.26      234.90      7.37 o
   1  -5  11      148.85      152.89      6.51 o
   2  -5  11       78.24       73.51      4.40 o
   3  -5  11       32.98       31.86      4.40 o
   4  -5  11      105.42      116.28      7.71 o
   5  -5  11        8.14       15.88      5.98 o
   6  -5  11        1.73        1.24      5.15 o
  -8  -4  11       15.57        9.74      6.55 o
  -7  -4  11        7.86        8.39      5.15 o
  -6  -4  11        0.81       -2.11      4.18 o
  -5  -4  11        6.85        6.40      3.35 o
  -4  -4  11      346.09      353.85      8.50 o
  -3  -4  11        1.89       -0.49      3.08 o
  -2  -4  11        0.55       -1.58      3.12 o
  -1  -4  11        1.42        5.87      2.97 o
   0  -4  11      245.13      255.55      7.41 o
   1  -4  11       45.99       31.75      3.05 o
   2  -4  11       24.90       25.17      3.27 o
   3  -4  11       59.52       48.27      4.59 o
   4  -4  11       46.93       44.17      5.12 o
   5  -4  11      291.77      325.90      9.33 o
   6  -4  11       70.47       62.71      5.38 o
   7  -4  11       74.22       75.84      7.22 o
  -8  -3  11       22.41       17.08      4.74 o
  -7  -3  11        6.91       13.02      4.59 o
  -6  -3  11        0.78        1.32      3.31 o
  -5  -3  11        0.29        2.93      3.35 o
  -4  -3  11      213.31      207.47      5.79 o
  -3  -3  11        1.23        4.44      3.01 o
  -2  -3  11      446.01      465.58     10.31 o
  -1  -3  11        0.77        1.13      3.08 o
   0  -3  11      330.25      353.55      7.67 o
   1  -3  11       33.52       32.65      2.97 o
   2  -3  11       10.81        3.87      2.45 o
   3  -3  11       67.13       66.55      4.25 o
   4  -3  11       53.43       48.12      4.14 o
   5  -3  11      154.17      154.62      7.03 o
   6  -3  11      125.82      146.45      6.28 o
   7  -3  11        8.59        9.48      5.08 o
  -9  -2  11        2.99       -0.04      5.04 o
  -8  -2  11      148.54      150.86      7.19 o
  -7  -2  11        5.17        5.04      4.14 o
  -6  -2  11       39.05       36.49      3.61 o
  -5  -2  11       47.34       46.76      3.76 o
  -4  -2  11       32.61       28.29      3.08 o
  -3  -2  11        3.15        3.61      2.37 o
  -2  -2  11      169.53      166.88      4.36 o
  -1  -2  11      195.75      186.41      4.48 o
   0  -2  11        0.30        0.41      2.14 o
   1  -2  11        3.48        0.79      2.11 o
   2  -2  11      309.48      313.97      6.73 o
   3  -2  11      484.04      481.80     10.53 o
   4  -2  11        6.21        5.49      3.54 o
   5  -2  11      185.50      175.76      6.55 o
   6  -2  11       21.76       21.41      4.44 o
   7  -2  11      114.88      116.81      5.38 o
   8  -2  11       87.21       77.68      6.55 o
  -9  -1  11       69.62       74.64      6.47 o
  -8  -1  11       17.40       13.54      4.85 o
  -7  -1  11       18.55       16.25      4.36 o
  -6  -1  11       24.51       29.16      3.65 o
  -5  -1  11       69.39       62.00      4.44 o
  -4  -1  11       17.01       16.03      3.16 o
  -3  -1  11       27.99       24.87      2.56 o
  -2  -1  11      484.87      457.42      8.54 o
  -1  -1  11       23.78       16.70      2.22 o
   0  -1  11      785.16      814.73     14.41 o
   1  -1  11       20.97       18.28      2.37 o
   2  -1  11      169.96      205.33      6.24 o
   3  -1  11       13.25       14.26      2.90 o
   4  -1  11       18.16       24.87      2.93 o
   5  -1  11      125.95      120.91      4.74 o
   6  -1  11       73.65       75.88      3.84 o
   7  -1  11       41.49       39.95      3.57 o
   8  -1  11       12.57       12.94      5.49 o
   9  -1  11       48.09       37.96      6.32 o
  -9   0  11       92.56      107.86      6.21 o
  -8   0  11       16.86       17.72      4.29 o
  -7   0  11       50.87       59.44      4.25 o
  -6   0  11      262.07      278.80      6.73 o
  -5   0  11        0.12        0.83      3.46 o
  -4   0  11      250.94      257.24      6.70 o
  -3   0  11      211.52      201.68      5.00 o
  -2   0  11      301.75      277.11      5.49 o
  -1   0  11      441.75      439.32      7.64 o
   0   0  11       10.27        8.65      1.99 o
   1   0  11      293.52      302.69      5.64 o
   2   0  11      570.41      603.46     10.80 o
   3   0  11        4.79        6.55      2.56 o
   4   0  11       71.84       64.29      3.35 o
   5   0  11      213.82      230.12      5.49 o
   6   0  11      108.46      110.45      4.18 o
   7   0  11      176.70      156.65      5.15 o
   8   0  11      166.44      163.91      7.03 o
   9   0  11       31.77       26.56      4.89 o
  -9   1  11       48.97       52.22      5.00 o
  -8   1  11       37.55       35.55      4.21 o
  -7   1  11      107.03      109.32      5.23 o
  -6   1  11        2.78        3.87      3.35 o
  -5   1  11       67.08       68.39      4.21 o
  -4   1  11       27.55       23.70      3.05 o
  -3   1  11        0.08        0.34      1.58 o
  -2   1  11       30.07       30.02      2.37 o
  -1   1  11        1.61        0.94      1.66 o
   0   1  11       32.34       32.77      2.29 o
   1   1  11      148.57      142.20      3.27 o
   2   1  11      425.04      415.06      7.71 o
   3   1  11      505.96      485.60      8.99 o
   4   1  11      115.59      127.72      4.36 o
   5   1  11      108.91       96.12      3.99 o
   6   1  11      395.70      439.25      9.14 o
   7   1  11       18.24       14.33      3.42 o
   8   1  11        5.95       13.54      5.64 o
   9   1  11       10.40       12.64      6.13 o
  10   1  11       14.85       12.30      6.21 o
  -9   2  11       75.71       85.25      5.57 o
  -8   2  11      249.32      238.55      7.56 o
  -7   2  11        5.10        8.61      3.16 o
  -6   2  11      161.68      158.64      5.30 o
  -5   2  11       97.19       82.95      4.25 o
  -4   2  11      168.66      177.11      5.45 o
  -3   2  11       86.32       79.42      2.90 o
  -2   2  11      826.97      878.16     13.66 o
  -1   2  11      138.01      133.51      3.35 o
   0   2  11      212.26      188.74      3.80 o
   1   2  11       82.89       78.17      2.86 o
   2   2  11       64.83       51.20      2.67 o
   3   2  11      509.49      561.93      9.82 o
   4   2  11      142.46      132.80      4.14 o
   5   2  11       60.78       69.86      3.72 o
   6   2  11      124.99      121.66      4.55 o
   7   2  11        2.00        3.12      3.12 o
   8   2  11       11.66       21.78      4.78 o
   9   2  11      245.99      225.27      8.92 o
  10   2  11       24.96       18.58      5.98 o
  -9   3  11       41.83       27.84      4.66 o
  -8   3  11       46.84       41.98      4.33 o
  -7   3  11      235.15      257.70      6.70 o
  -6   3  11       36.75       39.65      3.42 o
  -5   3  11       10.69        8.92      2.97 o
  -4   3  11      141.81      140.02      4.21 o
  -3   3  11      189.93      204.01      4.40 o
  -2   3  11       18.20       22.35      1.96 o
  -1   3  11      429.17      393.13      6.21 o
   0   3  11      301.24      266.20      4.44 o
   1   3  11      567.46      580.10      9.33 o
   2   3  11      392.47      368.94      6.47 o
   3   3  11       45.12       36.68      2.78 o
   4   3  11     1040.05     1032.36     17.72 o
   5   3  11        7.80       10.27      2.52 o
   6   3  11       76.15       73.92      3.76 o
   7   3  11      162.56      178.73      6.40 o
   8   3  11      175.69      190.06      8.28 o
   9   3  11       44.16       58.39      6.28 o
  10   3  11       13.76       16.74      5.98 o
  -9   4  11       38.26       40.63      4.89 o
  -8   4  11       65.42       65.99      4.40 o
  -7   4  11       56.05       58.24      4.33 o
  -6   4  11        6.88        6.09      2.97 o
  -5   4  11      106.57      102.93      4.29 o
  -4   4  11       37.54       39.01      3.31 o
  -3   4  11       63.06       75.24      3.16 o
  -2   4  11       49.26       51.01      2.56 o
  -1   4  11       34.95       25.36      1.77 o
   0   4  11      964.90      984.17     13.20 o
   1   4  11       22.20       16.59      1.66 o
   2   4  11        0.01        0.34      1.73 o
   3   4  11        3.43        3.57      2.07 o
   4   4  11      983.72      945.65     15.42 o
   5   4  11       13.66       17.76      2.48 o
   6   4  11      121.18      109.74      4.29 o
   7   4  11      351.47      382.03      9.14 o
   8   4  11      137.24      135.28      6.70 o
   9   4  11      161.20      159.47      7.79 o
  10   4  11       19.94        7.82      6.24 o
  -8   5  11       52.29       42.74      4.10 o
  -7   5  11       79.20       79.42      4.48 o
  -6   5  11       89.64       94.20      4.48 o
  -5   5  11       32.56       32.84      3.05 o
  -4   5  11       10.12       10.87      2.60 o
  -3   5  11        2.56        0.79      2.71 o
  -2   5  11       74.72       65.38      2.63 o
  -1   5  11     1260.63     1287.80     17.57 o
   0   5  11        9.86        8.28      1.54 o
   1   5  11     1713.36     1625.89     20.92 o
   2   5  11       16.89       15.61      1.81 o
   3   5  11      763.52      788.36     12.26 o
   4   5  11        4.13        2.60      2.22 o
   5   5  11      252.15      260.33      6.06 o
   6   5  11      137.31      122.68      4.21 o
   7   5  11        8.73        7.03      3.80 o
   8   5  11      104.59      101.95      6.40 o
   9   5  11        1.62        1.84      5.72 o
  10   5  11       25.08       19.56      5.30 o
  -8   6  11       61.59       57.48      5.19 o
  -7   6  11       70.93       76.48      5.15 o
  -6   6  11       19.13       21.74      3.80 o
  -5   6  11      107.02      104.47      3.76 o
  -4   6  11        0.15       -0.11      2.45 o
  -3   6  11      143.41      146.00      3.99 o
  -2   6  11      128.44      110.00      2.78 o
  -1   6  11       54.28       58.08      2.33 o
   0   6  11       36.38       24.34      2.03 o
   1   6  11       34.54       32.39      2.18 o
   2   6  11      133.10      131.18      3.16 o
   3   6  11       15.08       16.06      1.81 o
   4   6  11      145.11      159.73      3.95 o
   5   6  11      348.49      336.96      7.19 o
   6   6  11      132.87      127.79      4.82 o
   7   6  11        3.97        3.99      3.72 o
   8   6  11      266.52      280.04      8.13 o
   9   6  11      239.04      261.50     10.04 o
  10   6  11      419.84      438.53     12.64 o
  -8   7  11        2.28        5.42      4.18 o
  -7   7  11       57.32       53.95      4.59 o
  -6   7  11        3.95        0.08      3.46 o
  -5   7  11        8.87       12.23      3.69 o
  -4   7  11      158.40      165.04      4.82 o
  -3   7  11        1.36        1.88      2.18 o
  -2   7  11        6.98        6.28      2.11 o
  -1   7  11       13.05        9.93      1.66 o
   0   7  11      163.76      154.77      3.57 o
   1   7  11      741.38      750.82     10.98 o
   2   7  11        0.06        0.75      2.07 o
   3   7  11      495.65      494.25      8.31 o
   4   7  11      500.96      468.67      8.16 o
   5   7  11        9.34       13.88      3.16 o
   6   7  11        4.71        7.49      3.24 o
   7   7  11       29.96       36.98      3.91 o
   8   7  11        1.12        1.39      4.14 o
   9   7  11        4.66        1.28      4.89 o
  10   7  11       13.66       11.55      5.76 o
  -7   8  11       36.50       31.98      4.59 o
  -6   8  11       61.97       67.34      4.36 o
  -5   8  11      447.25      459.83      9.74 o
  -4   8  11        2.49        2.03      2.60 o
  -3   8  11      241.86      238.89      5.30 o
  -2   8  11        9.83        8.39      2.52 o
  -1   8  11      136.30      129.83      3.42 o
   0   8  11        0.14        3.42      2.37 o
   1   8  11        0.26        1.02      2.14 o
   2   8  11      344.32      324.92      6.21 o
   3   8  11       36.61       43.26      2.45 o
   4   8  11       21.52       23.32      2.82 o
   5   8  11       59.46       54.36      4.55 o
   6   8  11        6.14        5.08      3.65 o
   7   8  11       81.52       77.53      5.19 o
   8   8  11      114.70      111.47      5.94 o
   9   8  11       26.47       24.42      4.40 o
  10   8  11      283.76      274.10     10.16 o
  -6   9  11       72.12       66.55      4.89 o
  -5   9  11      182.03      194.72      5.53 o
  -4   9  11       73.87       75.50      3.76 o
  -3   9  11        5.25        6.17      2.93 o
  -2   9  11      122.99      131.11      4.63 o
  -1   9  11        0.21       -1.24      3.16 o
   0   9  11       81.42       69.78      3.50 o
   1   9  11       14.91       12.94      2.60 o
   2   9  11      293.73      295.16      6.06 o
   3   9  11       53.61       50.18      3.24 o
   4   9  11      107.26      106.24      4.14 o
   5   9  11      366.29      393.95      9.37 o
   6   9  11      589.00      587.36     12.90 o
   7   9  11      259.86      287.64      8.65 o
   8   9  11        0.03       -2.67      4.10 o
   9   9  11       24.91       23.74      4.78 o
  10   9  11       31.66       23.29      5.68 o
  -6  10  11       90.35       94.31      5.57 o
  -5  10  11       12.81        8.99      3.50 o
  -4  10  11       28.49       31.83      3.84 o
  -3  10  11       36.76       35.36      3.61 o
  -2  10  11       25.45       27.65      3.50 o
  -1  10  11      200.72      173.05      5.83 o
   0  10  11        0.11        0.75      3.24 o
   1  10  11      831.69      846.33     15.42 o
   2  10  11        6.03        5.53      2.71 o
   3  10  11      150.71      147.96      4.29 o
   4  10  11        0.01        2.18      2.90 o
   5  10  11        3.86       -0.19      3.35 o
   6  10  11       37.91       35.21      4.55 o
   7  10  11       93.43       81.26      5.04 o
   8  10  11       54.05       56.39      5.45 o
   9  10  11       83.19       79.98      6.09 o
  -5  11  11        0.03       -0.15      4.06 o
  -4  11  11       15.95       16.78      3.65 o
  -3  11  11       81.18       83.78      4.59 o
  -2  11  11       15.13       19.19      4.29 o
  -1  11  11        0.15       -0.56      3.46 o
   0  11  11       29.83       28.37      4.10 o
   1  11  11      139.98      147.62      5.64 o
   2  11  11        5.96        0.75      3.16 o
   3  11  11      248.98      250.77      6.92 o
   4  11  11      145.53      146.57      5.27 o
   5  11  11        5.26        4.74      3.50 o
   6  11  11       70.72       67.53      5.64 o
   7  11  11       75.29       74.30      6.09 o
   8  11  11      329.70      334.97     10.12 o
   9  11  11      357.51      367.36     11.29 o
  -4  12  11      102.30       95.37      5.23 o
  -3  12  11       25.05       24.90      4.51 o
  -2  12  11       26.68       27.50      4.78 o
  -1  12  11      106.56      106.54      5.53 o
   0  12  11       49.51       56.92      5.23 o
   1  12  11      271.92      274.59      7.82 o
   2  12  11       24.66       29.83      4.21 o
   3  12  11      182.69      187.84      7.11 o
   4  12  11       15.18       15.69      3.80 o
   5  12  11        0.53        0.71      3.57 o
   6  12  11       22.62       24.49      4.93 o
   7  12  11      123.98      109.40      6.62 o
   8  12  11        2.16       -1.47      5.61 o
  -2  13  11        0.11       -0.53      5.00 o
  -1  13  11        4.92        1.39      4.85 o
   0  13  11       11.03       12.60      5.00 o
   1  13  11        0.49        2.60      5.30 o
   2  13  11      292.61      279.55      9.37 o
   3  13  11       71.96       70.57      5.53 o
   4  13  11      123.24      109.32      5.23 o
   5  13  11        4.14        3.31      4.25 o
   6  13  11       18.29       24.08      5.30 o
   7  13  11      172.92      160.07      7.26 o
   0  14  11       67.09       75.35      6.32 o
   1  14  11        0.62       -0.53      5.00 o
   2  14  11       45.39       41.34      7.07 o
   3  14  11       84.06       93.52      7.00 o
   4  14  11      127.67      115.46      5.76 o
   5  14  11       52.62       56.69      5.72 o
  -2  -7  12       11.93       10.01      4.66 o
  -1  -7  12      136.48      145.14      7.41 o
   0  -7  12       16.42       18.32      4.78 o
  -5  -6  12       74.39       78.63      5.72 o
  -4  -6  12       41.52       36.04      4.70 o
  -3  -6  12        4.81        3.91      3.99 o
  -2  -6  12       19.50       21.74      4.29 o
  -1  -6  12        0.06       -2.37      4.70 o
   0  -6  12        1.20       -0.53      4.18 o
   1  -6  12        0.47       -3.91      5.27 o
   2  -6  12      152.13      153.83      8.39 o
   3  -6  12        5.45       -0.68      5.76 o
  -6  -5  12       33.68       37.17      5.72 o
  -5  -5  12        0.93        2.22      5.19 o
  -4  -5  12       91.04       92.47      5.08 o
  -3  -5  12      100.76      102.51      5.57 o
  -2  -5  12        6.53        3.35      4.21 o
  -1  -5  12      169.68      185.24      6.81 o
   0  -5  12       22.77       18.06      3.91 o
   1  -5  12       83.35       84.31      6.62 o
   2  -5  12       86.20       85.66      6.24 o
   3  -5  12       64.27       63.16      6.28 o
   4  -5  12       40.61       42.44      7.00 o
  -7  -4  12       60.93       57.75      5.68 o
  -6  -4  12        2.67        7.15      5.04 o
  -5  -4  12       32.51       24.94      5.27 o
  -4  -4  12      119.39      122.30      6.92 o
  -3  -4  12        8.29        6.47      3.76 o
  -2  -4  12        8.56        8.24      3.76 o
  -1  -4  12        1.43        2.60      3.57 o
   0  -4  12       68.01       70.42      5.08 o
   1  -4  12        0.10       -0.49      4.48 o
   2  -4  12       21.95       17.38      4.40 o
   3  -4  12        6.43        6.92      4.14 o
   4  -4  12      285.59      295.32      8.84 o
   5  -4  12        6.49        4.25      4.51 o
   6  -4  12       18.57        9.44      5.30 o
  -7  -3  12        0.04        3.76      6.13 o
  -6  -3  12        1.05        1.99      4.06 o
  -5  -3  12       36.73       34.91      3.84 o
  -4  -3  12       52.85       53.23      4.29 o
  -3  -3  12        2.62        3.99      3.20 o
  -2  -3  12      345.62      369.28      9.71 o
  -1  -3  12       11.80        7.34      2.93 o
   0  -3  12      163.24      178.62      6.36 o
   1  -3  12       96.06      108.91      5.23 o
   2  -3  12      267.98      253.63      7.64 o
   3  -3  12      214.40      239.83      7.71 o
   4  -3  12       32.86       31.79      4.74 o
   5  -3  12      107.03       95.97      5.68 o
   6  -3  12      116.88      125.27      6.55 o
  -8  -2  12       18.90       25.54      5.49 o
  -7  -2  12       87.62       79.53      6.55 o
  -6  -2  12        9.36       15.27      3.57 o
  -5  -2  12       21.49       16.74      3.84 o
  -4  -2  12       53.04       49.43      4.03 o
  -3  -2  12      123.91      116.47      4.66 o
  -2  -2  12       34.39       35.96      4.03 o
  -1  -2  12      582.54      554.37     12.00 o
   0  -2  12       14.08       19.30      2.82 o
   1  -2  12      234.17      251.64      6.92 o
   2  -2  12       14.83       12.83      3.54 o
   3  -2  12       76.38       72.64      5.08 o
   4  -2  12       18.99       12.83      4.21 o
   5  -2  12      106.63      106.99      7.07 o
   6  -2  12      229.91      240.28      8.20 o
   7  -2  12       34.10       27.88      4.85 o
  -8  -1  12       26.52       25.24      5.08 o
  -7  -1  12       33.11       34.61      4.70 o
  -6  -1  12       47.51       44.81      4.63 o
  -5  -1  12        9.63        6.62      3.99 o
  -4  -1  12        0.35        2.48      3.12 o
  -3  -1  12        3.60        4.14      2.52 o
  -2  -1  12       16.33       23.29      2.78 o
  -1  -1  12       15.20        5.94      2.90 o
   0  -1  12      107.43      103.94      3.46 o
   1  -1  12       16.49       15.46      3.57 o
   2  -1  12      149.41      145.89      5.57 o
   3  -1  12        2.62        6.70      3.46 o
   4  -1  12      283.94      290.35      8.13 o
   5  -1  12        1.94        2.45      3.54 o
   6  -1  12      144.80      141.64      6.40 o
   7  -1  12      140.03      155.75      6.73 o
   8  -1  12       31.73       40.82      8.46 o
  -8   0  12      253.78      268.83      8.31 o
  -7   0  12        0.97        0.94      4.48 o
  -6   0  12      107.22      113.20      5.15 o
  -5   0  12        7.93        9.48      3.42 o
  -4   0  12       56.99       52.29      4.29 o
  -3   0  12      145.42      154.81      4.78 o
  -2   0  12      177.28      177.94      4.66 o
  -1   0  12      288.04      299.15      5.87 o
   0   0  12        1.46        1.50      1.92 o
   1   0  12        0.72        2.14      2.52 o
   2   0  12       56.32       39.09      2.86 o
   3   0  12      189.89      167.78      4.97 o
   4   0  12        1.15        2.29      2.71 o
   5   0  12      172.76      155.11      5.15 o
   6   0  12        6.77       10.65      3.39 o
   7   0  12       47.23       43.11      4.40 o
   8   0  12       26.17       17.53      5.45 o
  -8   1  12       52.84       62.56      5.08 o
  -7   1  12       32.12       30.13      4.18 o
  -6   1  12       16.31       16.48      3.50 o
  -5   1  12       67.50       76.93      4.29 o
  -4   1  12        8.11        6.92      3.05 o
  -3   1  12       69.53       73.21      3.31 o
  -2   1  12        0.45        2.37      1.88 o
  -1   1  12       76.74       61.66      2.63 o
   0   1  12      358.01      296.48      6.47 o
   1   1  12       15.40       18.17      2.63 o
   2   1  12      576.71      556.62     10.31 o
   3   1  12        0.67        0.90      3.12 o
   4   1  12      312.50      323.68      7.03 o
   5   1  12       10.35       10.38      3.08 o
   6   1  12      384.35      410.13      8.88 o
   7   1  12       58.17       52.52      4.21 o
   8   1  12       69.95       68.66      7.19 o
   9   1  12       28.74       29.27      7.94 o
  -8   2  12       99.56      107.33      5.98 o
  -7   2  12        0.85        4.06      3.91 o
  -6   2  12      212.39      217.89      6.40 o
  -5   2  12        0.04        1.17      3.61 o
  -4   2  12      355.97      392.07      9.14 o
  -3   2  12       50.56       54.81      3.57 o
  -2   2  12       66.96       71.59      2.97 o
  -1   2  12      247.26      273.46      5.08 o
   0   2  12        1.74        2.71      2.86 o
   1   2  12      245.95      257.32      5.19 o
   2   2  12        4.33        3.12      2.14 o
   3   2  12       40.38       25.09      2.90 o
   4   2  12        0.38        0.64      2.63 o
   5   2  12      100.63       90.93      4.36 o
   6   2  12       35.23       25.28      3.35 o
   7   2  12       29.82       33.93      4.06 o
   8   2  12      106.51      119.89      7.94 o
   9   2  12      191.97      191.03      9.03 o
  -8   3  12      334.00      360.66      9.07 o
  -7   3  12       25.97       22.95      3.76 o
  -6   3  12        8.52        9.33      3.24 o
  -5   3  12      209.00      219.59      7.11 o
  -4   3  12       32.37       28.33      3.87 o
  -3   3  12        9.90       11.17      2.29 o
  -2   3  12       58.94       47.10      2.75 o
  -1   3  12        0.85       -0.68      1.77 o
   0   3  12       30.88       29.08      2.56 o
   1   3  12      302.92      266.61      5.23 o
   2   3  12      412.58      404.86      7.26 o
   3   3  12      230.49      258.75      5.91 o
   4   3  12       85.16       85.70      3.84 o
   5   3  12        3.43        2.90      2.41 o
   6   3  12       65.01       74.94      4.25 o
   7   3  12       12.97       12.45      4.18 o
   8   3  12      196.56      191.07      8.50 o
   9   3  12       35.95       37.28      6.32 o
  -8   4  12        0.31        0.94      3.72 o
  -7   4  12        0.74        3.91      4.10 o
  -6   4  12       31.65       28.25      4.14 o
  -5   4  12      143.03      150.25      5.00 o
  -4   4  12       85.37      104.85      4.25 o
  -3   4  12        5.82        8.43      2.41 o
  -2   4  12       45.16       52.40      2.60 o
  -1   4  12       67.08       69.33      2.86 o
   0   4  12       93.16      110.98      3.54 o
   1   4  12      251.60      212.63      4.40 o
   2   4  12      326.78      326.31      6.17 o
   3   4  12       71.80       79.49      3.54 o
   4   4  12      117.59      103.76      3.91 o
   5   4  12      121.17      122.94      4.55 o
   6   4  12       40.00       38.90      3.24 o
   7   4  12       39.67       35.70      4.36 o
   8   4  12      367.68      397.57     12.72 o
   9   4  12      210.34      235.61      9.89 o
  10   4  12       37.07       21.22      6.43 o
  -8   5  12       93.05       93.75      5.72 o
  -7   5  12      356.49      380.83      8.92 o
  -6   5  12      106.11      101.05      4.74 o
  -5   5  12       64.46       64.89      4.14 o
  -4   5  12       29.02       27.80      3.42 o
  -3   5  12       14.10       10.76      2.45 o
  -2   5  12       89.71       91.57      3.05 o
  -1   5  12       17.11       14.67      2.37 o
   0   5  12      448.87      478.34      8.20 o
   1   5  12        5.74        4.03      1.88 o
   2   5  12      122.65      124.67      3.35 o
   3   5  12       42.40       31.11      2.67 o
   4   5  12       74.59       89.23      3.91 o
   5   5  12       83.81       76.37      3.69 o
   6   5  12        2.19        2.67      2.97 o
   7   5  12        1.16        3.95      3.54 o
   8   5  12        6.97        8.05      5.19 o
   9   5  12       50.71       61.43      6.62 o
  10   5  12       86.00       71.55      6.92 o
  -7   6  12       84.54       77.42      5.49 o
  -6   6  12      121.41      133.89      5.91 o
  -5   6  12       33.83       31.98      3.39 o
  -4   6  12       48.65       46.12      4.21 o
  -3   6  12      145.54      158.94      4.74 o
  -2   6  12      157.34      150.48      3.95 o
  -1   6  12        3.10        9.82      1.84 o
   0   6  12      134.42      128.36      3.12 o
   1   6  12       12.38        6.21      1.92 o
   2   6  12      233.87      253.67      5.19 o
   3   6  12       22.12       26.90      2.63 o
   4   6  12      154.91      145.10      5.12 o
   5   6  12      146.10      150.40      5.00 o
   6   6  12       18.02       15.95      3.35 o
   7   6  12        6.21        5.79      3.87 o
   8   6  12        7.44        7.67      4.06 o
   9   6  12       74.98       72.76      6.70 o
  10   6  12       25.75       19.90      6.92 o
  -7   7  12       10.26       12.60      4.44 o
  -6   7  12       94.21      111.54      6.36 o
  -5   7  12        1.41        2.07      3.72 o
  -4   7  12      280.22      301.67      7.30 o
  -3   7  12        1.03        5.38      2.26 o
  -2   7  12       83.45       76.29      4.21 o
  -1   7  12       33.59       27.95      2.45 o
   0   7  12        3.91        4.25      1.99 o
   1   7  12      105.01       93.30      3.08 o
   2   7  12      195.81      171.06      4.18 o
   3   7  12      119.71      109.14      3.50 o
   4   7  12      124.96      104.47      4.14 o
   5   7  12      421.86      402.95      9.37 o
   6   7  12       95.14      105.15      5.87 o
   7   7  12      275.63      271.65      9.18 o
   8   7  12      172.33      177.49      6.70 o
   9   7  12        0.12       -0.64      6.13 o
  10   7  12       11.87        8.24      5.79 o
  -6   8  12      144.60      149.20      5.72 o
  -5   8  12       42.97       43.98      3.99 o
  -4   8  12       10.45        4.44      2.97 o
  -3   8  12        0.05        0.04      2.60 o
  -2   8  12       55.38       49.28      3.35 o
  -1   8  12       46.77       48.38      3.99 o
   0   8  12      513.22      486.05      9.25 o
   1   8  12      194.41      206.19      5.42 o
   2   8  12      224.70      212.29      5.64 o
   3   8  12      119.51      128.36      4.14 o
   4   8  12       76.24       85.43      3.50 o
   5   8  12        0.02       -3.05      3.31 o
   6   8  12       55.73       61.36      6.21 o
   7   8  12        3.83        8.73      4.14 o
   8   8  12        3.61        7.90      4.97 o
   9   8  12        2.26        4.48      5.72 o
  -6   9  12       30.93       24.38      4.85 o
  -5   9  12        0.07        2.37      3.42 o
  -4   9  12      176.08      186.67      5.87 o
  -3   9  12       14.68       13.24      4.18 o
  -2   9  12      296.32      306.41      7.98 o
  -1   9  12       57.14       59.85      4.55 o
   0   9  12        5.62        2.56      2.45 o
   1   9  12       12.65       15.16      3.08 o
   2   9  12       88.43       96.16      3.91 o
   3   9  12       40.63       37.70      3.20 o
   4   9  12        8.34        6.55      2.75 o
   5   9  12      126.48      123.36      5.76 o
   6   9  12       78.62       77.72      5.19 o
   7   9  12      358.04      379.51     10.01 o
   8   9  12       72.18       65.38      5.72 o
   9   9  12      365.64      362.99     11.77 o
  -5  10  12       25.98       22.68      4.48 o
  -4  10  12       17.80       23.29      4.21 o
  -3  10  12        0.40        0.64      3.76 o
  -2  10  12        3.96        5.61      3.72 o
  -1  10  12      120.69      115.00      5.38 o
   0  10  12        0.53       -1.84      2.86 o
   1  10  12       45.71       48.00      4.29 o
   2  10  12      258.56      246.82      6.06 o
   3  10  12        1.40        0.64      2.60 o
   4  10  12       15.55       18.06      3.91 o
   5  10  12       88.37       86.56      4.89 o
   6  10  12        4.55       -0.11      4.55 o
   7  10  12        5.39       10.80      4.89 o
   8  10  12        0.11       -3.05      5.23 o
   9  10  12        1.57        1.35      5.00 o
  -4  11  12       80.75       89.87      6.13 o
  -3  11  12        2.50        1.05      4.48 o
  -2  11  12       82.97       81.48      5.30 o
  -1  11  12       14.08       12.57      3.91 o
   0  11  12       17.51       18.21      4.14 o
   1  11  12       22.16       14.67      3.69 o
   2  11  12        8.04        4.59      3.05 o
   3  11  12      194.78      178.81      5.87 o
   4  11  12        0.80        3.35      3.91 o
   5  11  12       19.50       19.71      4.21 o
   6  11  12        0.78        2.45      4.14 o
   7  11  12       70.31       63.05      5.45 o
   8  11  12        0.03        0.64      5.00 o
  -3  12  12        0.38       -3.61      4.44 o
  -2  12  12       53.19       45.18      5.30 o
  -1  12  12       38.04       39.16      4.48 o
   0  12  12        9.92        6.32      4.66 o
   1  12  12      278.21      250.81      7.34 o
   2  12  12        3.78        5.27      3.99 o
   3  12  12      100.62       90.44      5.19 o
   4  12  12      111.84      116.21      5.79 o
   5  12  12        3.83        2.07      4.03 o
   6  12  12       52.68       50.75      5.64 o
   7  12  12      163.08      162.48      7.30 o
  -1  13  12       45.82       49.88      5.42 o
   0  13  12       50.77       46.65      5.98 o
   1  13  12       91.27       93.82      7.94 o
   2  13  12      139.83      145.70      6.81 o
   3  13  12       51.61       40.82      5.19 o
   4  13  12       92.06       97.77      5.19 o
   5  13  12        2.66        0.79      3.91 o
   6  13  12        5.93        2.75      4.78 o
   2  14  12      124.60      105.94      6.58 o
   3  14  12        1.86        0.45      4.55 o
  -1  -6  13       41.38       37.47      5.91 o
  -4  -5  13        1.08        2.78      4.78 o
  -3  -5  13        7.48        6.92      4.06 o
  -2  -5  13       70.29       60.15      5.27 o
  -1  -5  13       37.78       38.64      6.09 o
   0  -5  13       11.46        3.08      5.91 o
   1  -5  13       34.53       28.40      5.91 o
   2  -5  13       59.39       52.59      6.66 o
   3  -5  13       77.45       75.99      6.66 o
  -5  -4  13       46.98       47.25      5.87 o
  -4  -4  13        0.02       -4.36      4.36 o
  -3  -4  13        7.25        8.09      4.06 o
  -2  -4  13       85.52       88.37      5.57 o
  -1  -4  13      101.82       98.41      5.30 o
   0  -4  13       14.52       19.00      5.79 o
   1  -4  13      206.04      210.71      8.92 o
   2  -4  13       35.02       37.70      6.47 o
   3  -4  13        1.41        1.24      4.51 o
   4  -4  13       15.14       11.32      5.42 o
  -6  -3  13      140.73      137.88      7.15 o
  -5  -3  13       54.03       45.97      5.79 o
  -4  -3  13      125.41      119.78      7.11 o
  -3  -3  13        1.97        3.24      3.80 o
  -2  -3  13        0.72        5.94      3.54 o
  -1  -3  13        2.41        2.93      4.51 o
   0  -3  13       11.17        9.82      5.27 o
   1  -3  13      165.99      156.08      7.26 o
   2  -3  13       23.55       11.36      4.44 o
   3  -3  13      164.40      164.62      7.03 o
   4  -3  13       69.22       64.29      5.42 o
   5  -3  13       67.57       64.52      5.64 o
  -7  -2  13       51.94       48.64      6.02 o
  -6  -2  13       53.66       50.18      4.14 o
  -5  -2  13       35.70       28.37      3.95 o
  -4  -2  13        0.59       -0.75      3.54 o
  -3  -2  13      188.57      192.61      5.38 o
  -2  -2  13        0.07        0.34      2.86 o
  -1  -2  13        0.67        5.08      3.91 o
   0  -2  13       43.02       48.38      4.85 o
   1  -2  13       62.78       75.20      4.63 o
   2  -2  13       19.43       17.00      3.95 o
   3  -2  13      183.35      184.37      7.00 o
   4  -2  13      128.99      140.21      6.17 o
   5  -2  13       10.62       10.01      4.55 o
   6  -2  13      201.89      214.02      7.71 o
  -7  -1  13       27.46       29.49      4.93 o
  -6  -1  13        5.87       11.89      4.44 o
  -5  -1  13       92.64      105.97      6.43 o
  -4  -1  13       70.75       76.33      6.36 o
  -3  -1  13       85.00       88.29      4.63 o
  -2  -1  13      269.11      274.29      6.21 o
  -1  -1  13       28.23       30.55      4.18 o
   0  -1  13       89.09       87.50      4.36 o
   1  -1  13       30.63       27.16      3.87 o
   2  -1  13      213.67      228.58      7.45 o
   3  -1  13       45.65       49.09      4.70 o
   4  -1  13       66.92       63.92      5.83 o
   5  -1  13      305.97      333.05      9.63 o
   6  -1  13      194.32      191.52      7.90 o
   7  -1  13       33.00       25.66      5.04 o
  -7   0  13        8.23        7.07      4.93 o
  -6   0  13       77.73       81.75      5.19 o
  -5   0  13       85.26       89.80      5.38 o
  -4   0  13      255.10      266.84      7.86 o
  -3   0  13      384.37      379.51      8.77 o
  -2   0  13      143.25      143.52      4.48 o
  -1   0  13      542.14      529.46     11.81 o
   0   0  13        6.07        6.62      3.05 o
   1   0  13       39.16       34.87      4.14 o
   2   0  13       51.58       56.47      4.18 o
   3   0  13       15.08       28.03      4.74 o
   4   0  13       43.79       44.47      3.80 o
   5   0  13        0.01       -0.79      3.39 o
   6   0  13        4.88        1.17      3.84 o
   7   0  13      140.58      160.90      6.55 o
  -7   1  13      197.57      207.06      7.34 o
  -6   1  13       59.19       57.37      4.44 o
  -5   1  13        0.09        3.95      3.84 o
  -4   1  13      117.17      116.66      5.23 o
  -3   1  13      240.30      251.19      7.34 o
  -2   1  13       10.20       11.59      2.41 o
  -1   1  13       13.00       14.03      2.86 o
   0   1  13      352.41      358.86      7.52 o
   1   1  13        3.15        6.36      3.61 o
   2   1  13       17.10       17.42      3.54 o
   3   1  13       18.46       11.85      2.82 o
   4   1  13      595.78      613.09     11.70 o
   5   1  13       12.61       15.31      3.80 o
   6   1  13      174.42      158.08      5.61 o
   7   1  13      618.13      712.07     14.41 o
   8   1  13       88.69       73.28      6.66 o
  -7   2  13      117.03      113.91      5.23 o
  -6   2  13        0.24        1.77      3.80 o
  -5   2  13        0.32        1.28      3.87 o
  -4   2  13      203.05      242.38      7.19 o
  -3   2  13        2.83        2.37      3.54 o
  -2   2  13        2.51        2.82      2.41 o
  -1   2  13      206.19      196.00      4.97 o
   0   2  13       38.72       41.42      2.90 o
   1   2  13      119.92      106.20      4.25 o
   2   2  13        4.30        6.13      2.82 o
   3   2  13        3.56       -2.45      3.20 o
   4   2  13        4.44        9.52      3.65 o
   5   2  13       39.22       35.17      3.57 o
   6   2  13       71.72       79.19      4.66 o
   7   2  13        7.00        7.34      3.72 o
   8   2  13        0.16       -2.86      6.21 o
  -7   3  13      617.91      626.26     12.26 o
  -6   3  13       18.18       13.69      3.69 o
  -5   3  13      209.29      227.45      7.11 o
  -4   3  13        4.11        5.72      3.46 o
  -3   3  13        7.12        7.30      3.39 o
  -2   3  13       26.38       25.84      2.75 o
  -1   3  13       76.09       86.68      3.61 o
   0   3  13       71.59       57.33      3.12 o
   1   3  13        7.81       10.72      2.86 o
   2   3  13       18.44        9.67      2.33 o
   3   3  13       82.06       73.77      3.54 o
   4   3  13       22.98       21.48      3.12 o
   5   3  13       66.50       64.56      4.93 o
   6   3  13       91.36       97.02      5.04 o
   7   3  13       40.49       39.61      4.06 o
   8   3  13       20.70       10.23      5.12 o
   9   3  13       17.28       14.45      5.87 o
  -7   4  13        0.00        2.82      4.03 o
  -6   4  13        4.65        2.93      3.24 o
  -5   4  13        9.60       15.50      3.42 o
  -4   4  13       96.66      112.33      5.49 o
  -3   4  13       33.82       31.56      3.20 o
  -2   4  13       48.08       51.65      3.69 o
  -1   4  13        6.75        9.40      2.33 o
   0   4  13       30.48       26.56      2.60 o
   1   4  13      349.57      330.98      6.62 o
   2   4  13      261.22      262.70      5.68 o
   3   4  13      469.50      458.13      9.18 o
   4   4  13       78.76       75.35      3.84 o
   5   4  13       47.03       38.60      3.35 o
   6   4  13      113.90      124.07      5.94 o
   7   4  13       27.24       23.81      4.70 o
   8   4  13      191.58      219.40      8.92 o
   9   4  13       12.25        7.94      5.42 o
  -7   5  13        4.40        2.75      3.87 o
  -6   5  13        1.90        3.35      3.16 o
  -5   5  13      290.40      293.25      7.19 o
  -4   5  13        0.02        1.02      4.06 o
  -3   5  13      150.33      147.73      6.09 o
  -2   5  13       12.89       13.28      2.60 o
  -1   5  13       50.53       55.38      3.16 o
   0   5  13       94.26       87.65      3.50 o
   1   5  13        0.09        0.83      2.26 o
   2   5  13       59.22       69.15      2.93 o
   3   5  13       47.03       63.13      3.08 o
   4   5  13        1.18        0.30      2.86 o
   5   5  13        0.09        0.87      2.60 o
   6   5  13       20.86       16.97      3.27 o
   7   5  13       13.66       15.12      4.82 o
   8   5  13       28.92       34.46      6.13 o
   9   5  13        1.05       12.11      5.83 o
  -7   6  13      190.48      189.23      7.34 o
  -6   6  13        2.61        2.22      4.03 o
  -5   6  13       81.60       78.59      4.55 o
  -4   6  13       20.84       20.54      3.61 o
  -3   6  13      111.92      119.18      4.51 o
  -2   6  13       26.02       24.11      3.35 o
  -1   6  13      123.48      126.67      3.99 o
   0   6  13      164.84      172.41      4.55 o
   1   6  13       36.14       31.22      2.82 o
   2   6  13      411.95      411.56      7.19 o
   3   6  13      107.94      117.83      4.25 o
   4   6  13      160.18      166.20      5.30 o
   5   6  13      224.54      234.90      6.40 o
   6   6  13        5.70        3.16      3.05 o
   7   6  13       32.88       30.36      4.18 o
   8   6  13        0.70        0.49      6.09 o
   9   6  13       18.87       12.60      7.75 o
  -6   7  13       36.76       24.75      4.63 o
  -5   7  13        0.67       -1.96      3.95 o
  -4   7  13      343.68      343.21     10.68 o
  -3   7  13      288.56      285.31      9.14 o
  -2   7  13      207.33      235.76      8.43 o
  -1   7  13      139.94      132.01      4.66 o
   0   7  13        0.11       -1.47      2.29 o
   1   7  13      326.15      347.61      6.85 o
   2   7  13      173.74      162.22      4.78 o
   3   7  13       25.10       26.22      2.86 o
   4   7  13       41.24       46.42      4.06 o
   5   7  13        0.85        2.93      2.86 o
   6   7  13        0.33       -1.24      3.80 o
   7   7  13      122.08      127.34      6.73 o
   8   7  13      254.98      245.88      8.58 o
   9   7  13      663.58      702.59     20.62 o
  -6   8  13       77.43       71.97      5.76 o
  -5   8  13      144.49      139.98      6.21 o
  -4   8  13       10.59       13.20      5.42 o
  -3   8  13       29.73       26.26      4.18 o
  -2   8  13        7.07        7.03      4.44 o
  -1   8  13        0.54        1.96      4.40 o
   0   8  13      223.24      215.30      8.05 o
   1   8  13       47.55       50.07      3.87 o
   2   8  13        1.57        3.46      2.86 o
   3   8  13        2.56        6.13      3.12 o
   4   8  13       75.07       84.80      4.93 o
   5   8  13       10.39       18.40      4.59 o
   6   8  13      129.28      147.21      7.52 o
   7   8  13       14.00       15.50      5.76 o
   8   8  13        3.46       -0.15      4.59 o
   9   8  13       10.17       14.67      6.13 o
  -5   9  13      115.81      123.05      8.20 o
  -4   9  13      268.36      286.40      8.77 o
  -3   9  13       27.42       23.81      4.21 o
  -2   9  13      204.67      217.93      7.30 o
  -1   9  13      478.92      510.99     12.53 o
   0   9  13        0.08        0.08      3.87 o
   1   9  13       60.63       56.73      4.10 o
   2   9  13      167.44      160.98      5.15 o
   3   9  13       47.78       49.92      4.29 o
   4   9  13       26.97       26.15      4.03 o
   5   9  13        3.19       11.29      7.15 o
   6   9  13       51.76       62.30      5.61 o
   7   9  13      165.16      148.71      7.30 o
   8   9  13       56.09       52.59      6.96 o
  -4  10  13        0.64        1.77      4.59 o
  -3  10  13       22.10       21.18      4.82 o
  -2  10  13       65.22       69.41      5.08 o
  -1  10  13       48.09       50.00      4.82 o
   0  10  13        9.09        9.18      3.42 o
   1  10  13       14.42       10.38      3.05 o
   2  10  13       49.62       50.26      3.76 o
   3  10  13      305.44      320.18      7.67 o
   4  10  13       16.05       17.79      4.29 o
   5  10  13       53.02       45.14      5.61 o
   6  10  13      183.18      205.14      9.52 o
   7  10  13       17.32       16.03      5.45 o
   8  10  13      129.02      130.84      8.31 o
  -3  11  13        0.09       -3.12      4.33 o
  -2  11  13       91.12       96.12      6.02 o
  -1  11  13        3.22        9.29      4.59 o
   0  11  13      118.99      110.41      5.61 o
   1  11  13       22.64       20.16      3.50 o
   2  11  13       58.06       53.12      4.14 o
   3  11  13        4.95        7.00      3.99 o
   4  11  13       67.75       74.37      5.15 o
   5  11  13        0.61       -0.34      3.91 o
   6  11  13       31.75       29.87      5.53 o
   7  11  13        0.14        3.69      6.06 o
  -2  12  13        2.20       -2.26      4.74 o
  -1  12  13       19.62       20.54      4.97 o
   0  12  13       15.12        9.29      3.99 o
   1  12  13       29.07       25.39      5.00 o
   2  12  13       31.65       32.35      4.55 o
   3  12  13        0.06        3.99      3.87 o
   4  12  13       21.31       19.56      4.25 o
   5  12  13       10.73       10.08      4.66 o
   6  12  13      139.10      145.66      7.94 o
   0  13  13       57.10       57.48      5.98 o
   1  13  13       89.98       79.08      6.06 o
   2  13  13      207.11      199.50      6.81 o
   3  13  13        0.93       -2.11      4.40 o
   4  13  13        8.42       12.94      4.59 o
  -3  -4  14       94.42       88.52      7.11 o
  -2  -4  14       83.83       83.06      5.98 o
  -1  -4  14        6.31        8.65      6.02 o
   0  -4  14       23.96       23.93      6.02 o
   1  -4  14       28.69       29.95      5.64 o
   2  -4  14       74.75       68.20      7.07 o
  -4  -3  14       43.97       37.88      4.89 o
  -3  -3  14       76.82       62.94      6.36 o
  -2  -3  14        2.81       -1.58      4.97 o
  -1  -3  14       24.41       28.74      5.49 o
   0  -3  14      192.51      202.92      8.80 o
   1  -3  14        0.17        1.32      4.70 o
   2  -3  14       27.59       32.54      6.02 o
   3  -3  14        0.02        5.79      4.51 o
   4  -3  14       14.11       10.08      5.27 o
  -5  -2  14       81.20       72.04      5.64 o
  -4  -2  14       14.58       15.12      4.44 o
  -3  -2  14       24.87       23.96      5.42 o
  -2  -2  14       10.30       12.75      4.29 o
  -1  -2  14       72.22       92.54      7.00 o
   0  -2  14       25.18       29.31      5.38 o
   1  -2  14       15.05       17.31      5.76 o
   2  -2  14       29.31       36.45      5.08 o
   3  -2  14        0.11        0.38      4.36 o
   4  -2  14       57.75       63.54      5.68 o
   5  -2  14       26.69       27.16      5.19 o
  -6  -1  14       89.39       85.21      5.12 o
  -5  -1  14       31.62       36.49      4.89 o
  -4  -1  14      158.94      145.93      6.17 o
  -3  -1  14       11.37        9.89      4.82 o
  -2  -1  14      170.03      183.02      5.76 o
  -1  -1  14        1.65        1.92      4.48 o
   0  -1  14       54.55       53.61      5.12 o
   1  -1  14       22.02       19.04      4.29 o
   2  -1  14       85.20       88.93      5.98 o
   3  -1  14        6.63        4.36      4.10 o
   4  -1  14       31.59       22.20      4.59 o
   5  -1  14       16.75       10.95      4.93 o
   6  -1  14        9.81        1.77      4.66 o
  -6   0  14       74.10       80.77      5.76 o
  -5   0  14       86.29       96.91      7.52 o
  -4   0  14       26.74       27.05      3.91 o
  -3   0  14       15.36       10.38      4.36 o
  -2   0  14        2.41        8.31      3.46 o
  -1   0  14       18.17       19.83      3.84 o
   0   0  14        0.16       -3.01      4.21 o
   1   0  14      309.41      356.11      9.33 o
   2   0  14      127.26      137.35      5.64 o
   3   0  14       15.51       14.18      3.99 o
   4   0  14      270.60      313.82      9.10 o
   5   0  14      236.13      235.88      7.98 o
   6   0  14       10.37       10.46      4.25 o
  -6   1  14      226.47      214.58      6.73 o
  -5   1  14       40.91       39.95      4.85 o
  -4   1  14       67.43       62.11      4.74 o
  -3   1  14       40.49       39.80      5.04 o
  -2   1  14      117.31      128.40      4.85 o
  -1   1  14        0.04        1.58      2.97 o
   0   1  14       27.68       28.93      3.42 o
   1   1  14       59.55       64.25      4.21 o
   2   1  14       62.80       71.67      5.19 o
   3   1  14        3.23        4.78      4.06 o
   4   1  14       13.11       16.29      3.99 o
   5   1  14       51.71       54.10      4.55 o
   6   1  14       14.38       20.99      4.55 o
   7   1  14        4.62        2.33      4.59 o
  -6   2  14       35.98       40.37      5.00 o
  -5   2  14        8.70        5.45      4.25 o
  -4   2  14       72.52       79.60      4.70 o
  -3   2  14       44.52       45.26      4.74 o
  -2   2  14       47.74       44.84      4.55 o
  -1   2  14        0.54        1.69      2.78 o
   0   2  14       17.73       15.12      2.97 o
   1   2  14      370.99      365.06      7.94 o
   2   2  14        9.56        3.61      3.24 o
   3   2  14      506.06      522.39     13.32 o
   4   2  14       37.24       42.89      4.25 o
   5   2  14       35.36       39.05      4.33 o
   6   2  14       58.69       72.94      5.08 o
   7   2  14      179.12      190.06      6.58 o
  -6   3  14        9.34        4.66      3.72 o
  -5   3  14      405.14      435.75     10.35 o
  -4   3  14      197.39      210.11      8.77 o
  -3   3  14      303.88      333.50      9.10 o
  -2   3  14      257.41      265.93      7.75 o
  -1   3  14      249.66      242.27      5.61 o
   0   3  14      161.05      169.89      4.85 o
   1   3  14        1.90        3.27      2.90 o
   2   3  14       14.20       12.98      3.54 o
   3   3  14       45.15       42.17      3.84 o
   4   3  14       99.06      110.11      5.34 o
   5   3  14      180.24      209.69      6.62 o
   6   3  14       56.08       58.01      4.55 o
   7   3  14        6.00        3.54      4.03 o
   8   3  14       96.63       91.23      8.95 o
  -6   4  14      126.14      119.33      5.68 o
  -5   4  14       58.19       60.38      4.29 o
  -4   4  14       23.79       22.99      5.08 o
  -3   4  14        8.78        7.26      3.84 o
  -2   4  14       10.48       15.50      3.24 o
  -1   4  14       16.78       12.26      2.86 o
   0   4  14       56.01       54.06      3.35 o
   1   4  14       18.98       24.68      3.01 o
   2   4  14        1.61        0.00      3.12 o
   3   4  14      257.74      263.68      6.62 o
   4   4  14        0.33       -2.86      2.86 o
   5   4  14      412.87      407.61      9.86 o
   6   4  14       28.83       28.14      3.87 o
   7   4  14      222.54      247.58      9.71 o
   8   4  14      129.34      146.30      8.46 o
  -6   5  14       99.64       92.43      5.23 o
  -5   5  14       93.32      105.30      6.21 o
  -4   5  14       24.50       21.56      5.76 o
  -3   5  14      734.06      837.83     15.69 o
  -2   5  14       20.58       22.87      3.69 o
  -1   5  14       27.34       35.89      3.20 o
   0   5  14       97.26      101.87      3.99 o
   1   5  14       70.20       70.05      3.46 o
   2   5  14       90.03      105.37      4.10 o
   3   5  14       74.00       59.59      4.25 o
   4   5  14       24.66       20.20      3.20 o
   5   5  14        7.17        3.61      3.50 o
   6   5  14       25.78       22.50      4.40 o
   7   5  14       74.99       81.48      6.88 o
   8   5  14       74.65       80.51      6.58 o
  -6   6  14      508.26      553.69     15.69 o
  -5   6  14       37.02       29.61      4.78 o
  -4   6  14       29.37       24.30      5.12 o
  -3   6  14       33.87       29.64      3.80 o
  -2   6  14       37.35       37.58      3.50 o
  -1   6  14       73.05       73.25      4.25 o
   0   6  14       29.43       26.33      3.16 o
   1   6  14       39.76       42.32      3.24 o
   2   6  14       79.30       76.97      4.29 o
   3   6  14       84.70       85.13      4.21 o
   4   6  14       27.38       17.19      3.65 o
   5   6  14      175.96      184.07      5.91 o
   6   6  14       17.36       15.91      3.91 o
   7   6  14       60.27       52.55      6.77 o
   8   6  14        8.44        9.86      6.06 o
  -5   7  14       13.47       11.06      5.98 o
  -4   7  14       22.32       14.15      4.18 o
  -3   7  14       18.80        8.77      3.57 o
  -2   7  14        0.14       -0.75      3.54 o
  -1   7  14      308.45      307.96      8.09 o
   0   7  14        2.81        5.64      3.20 o
   1   7  14      145.37      155.86      5.15 o
   2   7  14       76.49       80.36      4.10 o
   3   7  14      329.35      365.25      7.34 o
   4   7  14      154.85      153.60      5.42 o
   5   7  14      133.58      127.94      5.45 o
   6   7  14       11.86       -0.60      3.91 o
   7   7  14       30.38       35.89      5.19 o
   8   7  14      135.47      138.67      9.48 o
  -5   8  14        0.70       -2.45      5.34 o
  -4   8  14      196.08      194.12      8.35 o
  -3   8  14        6.04        3.91      5.87 o
  -2   8  14        0.42        4.82      5.38 o
  -1   8  14        6.19        8.54      4.74 o
   0   8  14        4.00        8.80      3.39 o
   1   8  14        0.62       -2.97      3.39 o
   2   8  14        0.15        3.50      3.39 o
   3   8  14       15.96       11.55      3.72 o
   4   8  14        4.90        3.91      3.99 o
   5   8  14       22.39       18.96      5.45 o
   6   8  14       43.88       37.43      4.89 o
   7   8  14      116.84      122.41      6.55 o
   8   8  14       88.52       81.26      6.02 o
  -4   9  14        4.95        9.25      6.24 o
  -3   9  14        2.28        2.18      6.85 o
  -2   9  14      257.85      251.23     12.60 o
  -1   9  14        9.79        3.08      4.74 o
   0   9  14      247.40      266.80      9.67 o
   1   9  14      142.09      135.96      6.96 o
   2   9  14       21.27       19.71      4.29 o
   3   9  14      186.30      186.26      6.85 o
   4   9  14       75.14       76.74      5.12 o
   5   9  14       85.72      102.81      7.30 o
   6   9  14        1.30        1.39      4.59 o
   7   9  14       24.96       20.99      5.83 o
  -3  10  14      174.45      203.45      9.22 o
  -2  10  14      122.37      130.92      7.41 o
  -1  10  14       24.80       25.84      8.28 o
   0  10  14       88.01       88.56      7.56 o
   1  10  14       13.95       18.25      4.97 o
   2  10  14       29.92       34.46      5.04 o
   3  10  14        4.92        6.77      4.29 o
   4  10  14       31.05       30.85      5.83 o
   5  10  14        0.00       -5.64      5.64 o
   6  10  14      131.92      131.37      8.31 o
   7  10  14        1.17       -5.57      5.57 o
  -2  11  14        5.41        1.69      5.30 o
  -1  11  14        0.02        0.98      4.40 o
   0  11  14      193.41      196.30      7.22 o
   1  11  14       71.09       62.37      6.17 o
   2  11  14      148.76      137.20      6.73 o
   3  11  14       10.69        6.17      5.61 o
   4  11  14        2.43        5.68      5.98 o
   5  11  14       43.79       46.84      6.81 o
   6  11  14       11.59        6.28      7.34 o
   0  12  14      163.92      149.46      6.81 o
   1  12  14       42.15       35.74      4.40 o
   2  12  14       60.40       66.29      5.79 o
   3  12  14       49.68       52.55      6.81 o
   4  12  14        2.07        6.02      5.64 o
   5  12  14       80.81       77.27      7.79 o
  -1  -3  15      126.49      139.27      8.65 o
   0  -3  15       14.34       19.41      6.47 o
  -3  -2  15       76.20       77.38      6.92 o
  -2  -2  15      151.33      180.09      8.77 o
  -1  -2  15       75.15       86.79      6.51 o
   0  -2  15       86.40       87.35      6.51 o
   1  -2  15       18.67       18.17      5.27 o
   2  -2  15       40.03       38.03      6.28 o
   3  -2  15      123.29      117.86      6.66 o
  -4  -1  15       35.87       27.88      5.38 o
  -3  -1  15        5.71        2.71      4.14 o
  -2  -1  15      139.56      140.66      7.64 o
  -1  -1  15      100.70       94.28      6.06 o
   0  -1  15       14.94       13.99      4.93 o
   1  -1  15       22.82       19.86      6.13 o
   2  -1  15       20.88       14.37      4.85 o
   3  -1  15       59.96       55.00      5.38 o
   4  -1  15       32.88       27.91      5.12 o
  -5   0  15      210.83      200.14     11.25 o
  -4   0  15       85.58       93.79      6.70 o
  -3   0  15       71.51       66.36      5.27 o
  -2   0  15       35.85       34.57      5.27 o
  -1   0  15       13.23       15.46      4.66 o
   0   0  15        0.27       -1.84      5.27 o
   1   0  15        1.66        3.76      5.38 o
   2   0  15       19.06       17.53      5.08 o
   3   0  15      120.88      112.82      6.43 o
   4   0  15        0.47        1.88      5.30 o
   5   0  15        4.42        0.19      5.53 o
  -5   1  15       77.86       86.11      6.92 o
  -4   1  15      157.82      160.67      7.30 o
  -3   1  15        1.13        1.69      4.14 o
  -2   1  15       11.51       12.19      4.51 o
  -1   1  15       42.02       46.31      4.03 o
   0   1  15        4.40        3.95      3.91 o
   1   1  15       15.90       13.02      4.66 o
   2   1  15        9.18        9.10      4.44 o
   3   1  15        3.22        1.99      4.74 o
   4   1  15      146.13      165.94      6.96 o
   5   1  15       25.69       30.32      5.00 o
   6   1  15       18.73       12.38      4.29 o
  -5   2  15      141.72      146.27      8.92 o
  -4   2  15        1.44        4.18      4.33 o
  -3   2  15      376.38      399.11     10.46 o
  -2   2  15        2.69        0.23      3.76 o
  -1   2  15       70.57       70.88      4.66 o
   0   2  15        8.44        9.82      3.46 o
   1   2  15       94.86       83.85      4.89 o
   2   2  15       65.72       77.35      6.43 o
   3   2  15       78.56       79.30      6.21 o
   4   2  15       28.68       22.05      4.25 o
   5   2  15      167.69      178.43      7.41 o
   6   2  15       39.39       30.40      4.18 o
  -5   3  15        0.02        0.15      4.89 o
  -4   3  15       53.18       66.89      5.68 o
  -3   3  15      154.60      172.67      6.81 o
  -2   3  15       97.02       94.69      5.23 o
  -1   3  15       27.00       24.15      4.18 o
   0   3  15       77.04       73.17      4.03 o
   1   3  15        6.00        8.43      3.46 o
   2   3  15      264.10      262.10      7.75 o
   3   3  15      127.14      143.48      7.60 o
   4   3  15       35.71       32.09      5.12 o
   5   3  15       66.17       78.81      5.53 o
   6   3  15      217.04      234.03      7.37 o
  -5   4  15      186.57      171.58      7.37 o
  -4   4  15        3.52        4.51      4.10 o
  -3   4  15        8.60        8.24      4.06 o
  -2   4  15       11.67       12.11      4.06 o
  -1   4  15       15.18       17.72      3.91 o
   0   4  15      104.80      116.21      4.44 o
   1   4  15      132.04      157.93      5.08 o
   2   4  15       29.88       36.12      3.76 o
   3   4  15       24.73       24.30      4.06 o
   4   4  15       13.00       21.56      6.28 o
   5   4  15       70.96       88.78      5.83 o
   6   4  15        0.38        1.24      3.87 o
   7   4  15       23.58       15.39      4.97 o
  -5   5  15       31.60       30.70      5.64 o
  -4   5  15       11.58        8.73      4.66 o
  -3   5  15       19.04       11.32      4.55 o
  -2   5  15      113.10      107.25      5.15 o
  -1   5  15      169.56      171.40      6.40 o
   0   5  15      222.91      236.97      5.87 o
   1   5  15      118.50      106.24      4.55 o
   2   5  15      309.54      331.43      6.92 o
   3   5  15        0.08        1.96      4.78 o
   4   5  15      194.17      185.50      6.88 o
   5   5  15       14.87       14.37      4.18 o
   6   5  15        1.42        2.90      5.12 o
   7   5  15        0.85        4.33      5.91 o
  -5   6  15       67.84       69.97      7.37 o
  -4   6  15      284.15      277.45     10.35 o
  -3   6  15       11.06        8.39      4.48 o
  -2   6  15        2.22        2.93      3.99 o
  -1   6  15       15.68       15.24      3.76 o
   0   6  15      123.09      134.53      4.70 o
   1   6  15       22.16       21.89      3.76 o
   2   6  15       16.27       11.44      3.72 o
   3   6  15       35.70       40.93      4.33 o
   4   6  15        2.29        6.40      3.76 o
   5   6  15       35.83       36.68      4.14 o
   6   6  15      112.87      126.48      6.55 o
   7   6  15      309.19      333.88     11.32 o
  -4   7  15        0.21        2.45      5.79 o
  -3   7  15        5.64        9.33      4.21 o
  -2   7  15        0.33       -0.56      3.95 o
  -1   7  15      111.05      115.46      6.92 o
   0   7  15       19.35       21.82      4.33 o
   1   7  15       30.89       36.19      5.04 o
   2   7  15       76.85       88.03      4.48 o
   3   7  15       53.58       45.29      4.21 o
   4   7  15      389.33      411.30      9.03 o
   5   7  15        8.52        4.89      3.91 o
   6   7  15       96.12       81.60      5.79 o
   7   7  15        4.00        0.79      5.38 o
  -4   8  15      125.75      110.79     11.02 o
  -3   8  15        3.79        0.68      5.98 o
  -2   8  15      653.85      713.05     19.00 o
  -1   8  15        0.86       -2.63      4.97 o
   0   8  15        0.04       -2.56      4.66 o
   1   8  15       67.27       78.70      5.64 o
   2   8  15       17.12       27.46      4.29 o
   3   8  15       13.53       11.74      4.18 o
   4   8  15       21.58       27.27      4.93 o
   5   8  15       39.66       36.87      6.28 o
   6   8  15        6.65       -0.90      5.04 o
   7   8  15        0.12        0.68      5.57 o
  -3   9  15        8.42       13.28      5.57 o
  -2   9  15       13.63       18.32      6.09 o
  -1   9  15        0.74        4.48      5.23 o
   0   9  15       19.01       19.49      5.94 o
   1   9  15      234.37      255.06      7.94 o
   2   9  15        6.14        7.71      4.36 o
   3   9  15      102.36       99.62      6.36 o
   4   9  15        0.96        1.05      3.80 o
   5   9  15      177.21      181.89      7.64 o
   6   9  15      293.34      330.00     10.08 o
  -2  10  15      204.13      208.23      8.95 o
  -1  10  15        0.12       -5.23      5.23 o
   0  10  15      346.57      357.61     11.85 o
   1  10  15        4.09        0.04      5.04 o
   2  10  15       95.53      104.70      7.49 o
   3  10  15        0.08        2.41      5.19 o
   4  10  15       33.92       34.23      6.13 o
   5  10  15        5.99        3.20      5.61 o
   0  11  15       95.28       83.33      7.64 o
   1  11  15        1.62        2.86      4.85 o
   2  11  15       28.24       30.62      6.40 o
   3  11  15       20.76       33.26      8.01 o
   4  11  15        0.85       -0.38      5.49 o
   0  -1  16        0.21       -5.53      5.53 o
  -2   0  16      248.74      263.94     10.68 o
  -1   0  16      156.80      147.85      7.75 o
   0   0  16      171.34      179.86      7.30 o
   1   0  16        1.72        4.89      5.98 o
   2   0  16        2.12        5.72      6.21 o
  -3   1  16       19.14       21.86      5.27 o
  -2   1  16      334.80      347.98     10.19 o
  -1   1  16      140.94      135.51      9.56 o
   0   1  16      146.13      144.69      7.67 o
   1   1  16       88.25      104.70      7.15 o
   2   1  16       43.54       43.98      5.57 o
   3   1  16      162.72      169.78      7.19 o
   4   1  16       18.26       19.49      5.08 o
  -3   2  16      114.83      118.84      7.07 o
  -2   2  16        0.61       -1.77      4.36 o
  -1   2  16      274.03      272.86      8.61 o
   0   2  16      316.27      333.24      9.29 o
   1   2  16        0.66        2.75      4.10 o
   2   2  16      192.33      196.98      8.88 o
   3   2  16       11.41       13.09      4.48 o
   4   2  16       76.04       80.58      6.21 o
  -4   3  16       21.70       12.64      5.49 o
  -3   3  16       27.99       29.27      4.93 o
  -2   3  16       30.04       27.46      5.00 o
  -1   3  16        5.05        6.58      4.14 o
   0   3  16      324.50      313.18      7.60 o
   1   3  16       30.43       27.42      4.29 o
   2   3  16      161.56      168.69      8.24 o
   3   3  16       58.41       54.17      6.55 o
   4   3  16        9.65       10.98      4.63 o
   5   3  16       14.24       15.12      5.12 o
  -4   4  16       54.09       50.71      5.76 o
  -3   4  16       77.25       79.98      5.98 o
  -2   4  16        5.82       10.08      4.74 o
  -1   4  16       70.04       69.18      5.79 o
   0   4  16       21.53       16.93      4.03 o
   1   4  16       17.92       14.86      3.54 o
   2   4  16        0.87        2.26      3.31 o
   3   4  16        1.15        7.90      6.40 o
   4   4  16       10.19       15.31      4.97 o
   5   4  16      169.18      189.04      8.92 o
  -3   5  16        8.80       11.89      4.14 o
  -2   5  16       18.53       15.12      4.36 o
  -1   5  16       27.04       19.49      3.99 o
   0   5  16      209.40      203.45      6.40 o
   1   5  16        3.74        5.98      3.27 o
   2   5  16      275.54      250.06      7.22 o
   3   5  16       16.70       13.99      4.48 o
   4   5  16      272.56      282.07     10.46 o
   5   5  16        2.39        2.52      4.74 o
  -3   6  16      108.15       88.93      6.81 o
  -2   6  16      176.97      179.79      8.16 o
  -1   6  16      113.01      114.74      5.15 o
   0   6  16      133.04      127.83      6.02 o
   1   6  16        0.07       -1.81      3.95 o
   2   6  16       34.46       32.95      3.99 o
   3   6  16      235.88      244.79      7.86 o
   4   6  16       17.74       15.31      5.15 o
   5   6  16      129.04      125.95      7.45 o
  -3   7  16        0.08       -8.99      8.99 o
  -2   7  16        0.85       -3.87      5.83 o
  -1   7  16       58.59       58.69      6.62 o
   0   7  16      123.72      126.78      7.49 o
   1   7  16      131.87      130.84      6.70 o
   2   7  16       19.02       22.05      4.55 o
   3   7  16       45.84       41.19      5.27 o
   4   7  16       10.07        3.54      4.74 o
   5   7  16       49.12       39.69      4.85 o
  -2   8  16      221.37      187.16      8.80 o
  -1   8  16      192.86      186.44      8.54 o
   0   8  16      111.68      119.44      7.34 o
   1   8  16      148.97      145.81      6.70 o
   2   8  16      196.52      207.02      7.56 o
   3   8  16       69.47       83.37      6.40 o
   4   8  16       43.19       42.21      5.98 o
   5   8  16        0.02        3.80      6.24 o
  -1   9  16        3.34        6.92      5.61 o
   0   9  16        9.55       11.36      6.09 o
   1   9  16       14.40       19.83      6.24 o
   2   9  16      145.93      125.73      6.62 o
   3   9  16      111.95      108.68      6.21 o
   4   9  16        0.02        4.82      5.45 o
   1  10  16      195.06      211.72      9.22 o
   2  10  16        4.95       -1.62      4.44 o
   3  10  16       97.20       91.15      6.70 o
  -1   3  17      359.17      408.29     13.05 o
   0   3  17        0.00       -3.12      5.30 o
   1   3  17       11.60       16.10      5.23 o
   2   3  17      141.08      129.56      6.55 o
  -1   4  17      351.51      346.89      9.86 o
   0   4  17       67.21       62.52      5.12 o
   1   4  17      118.41      110.94      5.27 o
   2   4  17       53.03       49.13      5.38 o
   3   4  17       61.49       58.80      6.02 o
  -1   5  17        0.82        0.08      4.36 o
   0   5  17       49.24       51.20      4.93 o
   1   5  17      404.51      408.89      9.37 o
   2   5  17       17.93       17.27      4.48 o
   3   5  17       19.60       15.61      6.32 o
  -1   6  17      110.53      117.71     10.72 o
   0   6  17       99.55      112.86      6.88 o
   1   6  17      286.22      280.38      7.90 o
   2   6  17       12.84       12.08      3.84 o
   3   6  17      143.80      131.18      6.73 o
   0   7  17       68.82       59.18      6.55 o
   1   7  17       17.08       21.82      5.49 o
   2   7  17       20.06       17.61      5.12 o
 
